# Supplementary material for: Highly efficient expression of DNA-peptide conjugates in growth-arrested cells
Source: Nat Commun. 2026 Jan 7;17:1422. doi: 10.1038/s41467-025-68167-5 (PMC12881617; doi:10.1038/s41467-025-68167-5)
Supplement: Supplementary file 4 — Supplementary Data 1 [file 41467_2025_68167_MOESM4_ESM.xlsx]

## Sheet: pcDNA3.1 (+) eGFP
pcDNA3.1 (+) eGFP coding sequence
The 5′ MluI and 3′ AvrII restriction sites are underlined below in the coding sequence.
acgcgttgacattgattattgactagttattaatagtaatcaattacggggtcattagttcatagcccatatatggagttccgcgttacataacttacggtaaatggcccgcctggctgaccgcccaacgacccccgcccattgacgtcaataatgacgtatgttcccatagtaacgccaatagggactttccattgacgtcaatgggtggagtatttacggtaaactgcccacttggcagtacatcaagtgtatcatatgccaagtacgccccctattgacgtcaatgacggtaaatggcccgcctggcattatgcccagtacatgaccttatgggactttcctacttggcagtacatctacgtattagtcatcgctattaccatggtgatgcggttt…

## Sheet: miniGFP1
miniGFP1 gene block coding sequence
The 5′ MluI and 3′ AvrIII restriction sites are underlined below in the coding sequence
acgcgttgacattgattattgactagttattaatagtaatcaattacggggtcattagttcatagcccatatatggagttccgcgttacataacttacggtaaatggcccgcctggctgaccgcccaacgacccccgcccattgacgtcaataatgacgtatgttcccatagtaacgccaatagggactttccattgacgtcaatgggtggagtatttacggtaaactgcccacttggcagtacatcaagtgtatcatatgccaagtacgccccctattgacgtcaatgacggtaaatggcccgcctggcattatgcccagtacatgaccttatgggactttcctacttggcagtacatctacgtattagtcatcgctattaccatggtgatgcggttt…

## Sheet: ABE8e-P2A-eGFP
ABE8e-P2A-eGFP coding sequence:
The 5′ MluI and 3′ AflIII restriction sites are underlined below in the coding sequence.
acgcgttgacattgattattgactagttattaatagtaatcaattacggggtcattagttcatagcccatatattgagttccgcgttacataacttacggtaaatggcccgcctggctgaccgcccaacgacccccgcccattgacgtcaataatgacgtatgttcccatagtaacgccaatagggactttccattgacgtcaatgggtggagtatttacggtaaactgcccacttggcagtacatcaagtgtatcatatgccaagtacgccccctattgacgtcaatgacggtaaatggcccgcctggcattatgcccagtacatgaccttatgggactttcctacttggcagtacatctacgtattagtcatcgctattaccatggtgatgcggttt…

## Sheet: Factor IX
Factor IX gene block coding sequence:
The 5′ MluI and 3′ AvrII restriction sites are underlined below in the coding sequence.
acgcgttgacattgattattgactagttattaatagtaatcaattacggggtcattagttcatagcccatatatggagttccgcgttacataacttacggtaaatggcccgcctggctgaccgcccaacgacccccgcccattgacgtcaataatgacgtatgttcccatagtaacgccaatagggactttccattgacgtcaatgggtggagtatttacggtaaactgcccacttggcagtacatcaagtgtatcatatgccaagtacgccccctattgacgtcaatgacggtaaatggcccgcctggcattatgcccagtacatgaccttatgggactttcctacttggcagtacatctacgtattagtcatcgctattaccatggtgatgcggttt…
