# Supplementary material for: Highly efficient expression of DNA-peptide conjugates in growth-arrested cells
Source: Nat Commun. 2026 Jan 7;17:1422. doi: 10.1038/s41467-025-68167-5 (PMC12881617; doi:10.1038/s41467-025-68167-5)
Supplement: Supplementary file 6 — Source Data [file 41467_2025_68167_MOESM6_ESM.zip]

Archive with 5 entries (4 files):
- Source Data/
- Source Data/Source Data_Main Text.xlsx
- __MACOSX/Source Data/._Source Data_Main Text.xlsx
- Source Data/Source Data_Supplementary Information.xlsx
- __MACOSX/Source Data/._Source Data_Supplementary Information.xlsx
