# Supplementary material for: Highly efficient expression of DNA-peptide conjugates in growth-arrested cells
Source: Nat Commun. 2026 Jan 7;17:1422. doi: 10.1038/s41467-025-68167-5 (PMC12881617; doi:10.1038/s41467-025-68167-5)
Supplement: Supplementary file 6 — Source Data [file 41467_2025_68167_MOESM6_ESM.zip › Source Data/Source Data_Main Text.xlsx]

## Sheet: Figure 2b
Figure 2b	preq1 modification of DNA by TGT

## Sheet: Figure 2c
Figure 2c	DNA-peptide generation by SPAAC

## Sheet: Figure 3c
		raw data for figure 3c
		SV40 KO	Mlul SV40 NLS	AvrII SV40 NLS	MluI Influenza NLS	AvrII Influenza NLS	2x SV40 NLS	2x Influenza NLS
		2.48	14.9	18.2	15.3	18.7	1.32	0.75
		2.16	15.3	16.4	18.2	17.8	1.14	0.76
		1.94	15.6	15.3	17.8	18.6	1.14	0.94
		2.06	15.4	14.9	18.9	18.2	0.78	0.66
		1.54	16.1	16.9	19.7	18.5	1.04	0.82
		Ordinary one-way ANOVA of Figure 3c
		Number of families	1
		Number of comparisons per family	21
		Alpha	0.05
		Tukey's multiple comparisons test	Mean Diff.	95.00% CI of diff.	Below threshold?	Summary	Adjusted P Value
		SV40 KO vs. Mlul SV40 NLS	-13.42	-15.12 to -11.73	Yes	****	<0.0001	A-B
		SV40 KO vs. AvrII SV40 NLS	-14.3	-16.00 to -12.61	Yes	****	<0.0001	A-C
		SV40 KO vs. MluI Influenza NLS	-15.94	-17.64 to -14.25	Yes	****	<0.0001	A-D
		SV40 KO vs. AvrII Influenza NLS	-16.32	-18.02 to -14.63	Yes	****	<0.0001	A-E
		SV40 KO vs. 2x SV40 NLS	0.952	-0.7424 to 2.646	No	ns	0.57	A-F
		SV40 KO vs. 2x Influenza NLS	1.25	-0.4444 to 2.944	No	ns	0.261	A-G
		Mlul SV40 NLS vs. AvrII SV40 NLS	-0.88	-2.574 to 0.8144	No	ns	0.6543	B-C
		Mlul SV40 NLS vs. MluI Influenza NLS	-2.52	-4.214 to -0.8256	Yes	**	0.0011	B-D
		Mlul SV40 NLS vs. AvrII Influenza NLS	-2.9	-4.594 to -1.206	Yes	***	0.0002	B-E
		Mlul SV40 NLS vs. 2x SV40 NLS	14.38	12.68 to 16.07	Yes	****	<0.0001	B-F
		Mlul SV40 NLS vs. 2x Influenza NLS	14.67	12.98 to 16.37	Yes	****	<0.0001	B-G
		AvrII SV40 NLS vs. MluI Influenza NLS	-1.64	-3.334 to 0.05436	No	ns	0.0627	C-D
		AvrII SV40 NLS vs. AvrII Influenza NLS	-2.02	-3.714 to -0.3256	Yes	*	0.0118	C-E
		AvrII SV40 NLS vs. 2x SV40 NLS	15.26	13.56 to 16.95	Yes	****	<0.0001	C-F
		AvrII SV40 NLS vs. 2x Influenza NLS	15.55	13.86 to 17.25	Yes	****	<0.0001	C-G
		MluI Influenza NLS vs. AvrII Influenza NLS	-0.38	-2.074 to 1.314	No	ns	0.9908	D-E
		MluI Influenza NLS vs. 2x SV40 NLS	16.9	15.20 to 18.59	Yes	****	<0.0001	D-F
		MluI Influenza NLS vs. 2x Influenza NLS	17.19	15.50 to 18.89	Yes	****	<0.0001	D-G
		AvrII Influenza NLS vs. 2x SV40 NLS	17.28	15.58 to 18.97	Yes	****	<0.0001	E-F
		AvrII Influenza NLS vs. 2x Influenza NLS	17.57	15.88 to 19.27	Yes	****	<0.0001	E-G
		2x SV40 NLS vs. 2x Influenza NLS	0.298	-1.396 to 1.992	No	ns	0.9975	F-G
		Test details	Mean 1	Mean 2	Mean Diff.	SE of diff.	n1	n2	q	DF
		SV40 KO vs. Mlul SV40 NLS	2.036	15.46	-13.42	0.5341	5	5	35.54	28
		SV40 KO vs. AvrII SV40 NLS	2.036	16.34	-14.3	0.5341	5	5	37.87	28
		SV40 KO vs. MluI Influenza NLS	2.036	17.98	-15.94	0.5341	5	5	42.21	28
		SV40 KO vs. AvrII Influenza NLS	2.036	18.36	-16.32	0.5341	5	5	43.22	28
		SV40 KO vs. 2x SV40 NLS	2.036	1.084	0.952	0.5341	5	5	2.521	28
		SV40 KO vs. 2x Influenza NLS	2.036	0.786	1.25	0.5341	5	5	3.31	28
		Mlul SV40 NLS vs. AvrII SV40 NLS	15.46	16.34	-0.88	0.5341	5	5	2.33	28
		Mlul SV40 NLS vs. MluI Influenza NLS	15.46	17.98	-2.52	0.5341	5	5	6.672	28
		Mlul SV40 NLS vs. AvrII Influenza NLS	15.46	18.36	-2.9	0.5341	5	5	7.678	28
		Mlul SV40 NLS vs. 2x SV40 NLS	15.46	1.084	14.38	0.5341	5	5	38.06	28
		Mlul SV40 NLS vs. 2x Influenza NLS	15.46	0.786	14.67	0.5341	5	5	38.85	28
		AvrII SV40 NLS vs. MluI Influenza NLS	16.34	17.98	-1.64	0.5341	5	5	4.342	28
		AvrII SV40 NLS vs. AvrII Influenza NLS	16.34	18.36	-2.02	0.5341	5	5	5.348	28
		AvrII SV40 NLS vs. 2x SV40 NLS	16.34	1.084	15.26	0.5341	5	5	40.39	28
		AvrII SV40 NLS vs. 2x Influenza NLS	16.34	0.786	15.55	0.5341	5	5	41.18	28
		MluI Influenza NLS vs. AvrII Influenza NLS	17.98	18.36	-0.38	0.5341	5	5	1.006	28
		MluI Influenza NLS vs. 2x SV40 NLS	17.98	1.084	16.9	0.5341	5	5	44.73	28
		MluI Influenza NLS vs. 2x Influenza NLS	17.98	0.786	17.19	0.5341	5	5	45.52	28
		AvrII Influenza NLS vs. 2x SV40 NLS	18.36	1.084	17.28	0.5341	5	5	45.74	28
		AvrII Influenza NLS vs. 2x Influenza NLS	18.36	0.786	17.57	0.5341	5	5	46.53	28
		2x SV40 NLS vs. 2x Influenza NLS	1.084	0.786	0.298	0.5341	5	5	0.789	28
		Compact letter display
		AvrII Influenza NLS	A
		MluI Influenza NLS	A B
		AvrII SV40 NLS	B C
		Mlul SV40 NLS	C
		SV40 KO	D
		2x SV40 NLS	D
		2x Influenza NLS	D

## Sheet: Figure 3d
	Figure 3d
	plasmid	linear control	SV40 KO	extSV40 NLS	PLSCR-1 NLS
	62	119	124	1396	2295
	74	113	66	725	2454
	86	197	162	1254	1232
	Ordinary one-way ANOVA of Figure 3d
	Number of families	1
	Number of comparisons per family	10
	Alpha	0.05
	Tukey's multiple comparisons test	Mean Diff.	95.00% CI of diff.	Below threshold?	Summary	Adjusted P Value
	plasmid vs. linear control	-69	-977.2 to 839.2	No	ns	0.999	A-B
	plasmid vs. SV40 KO	-43.33	-951.5 to 864.9	No	ns	0.9998	A-C
	plasmid vs. extSV40 NLS	-1051	-1959 to -142.8	Yes	*	0.0224	A-D
	plasmid vs. PLSCR-1 NLS	-1920	-2828 to -1011	Yes	***	0.0003	A-E
	linear control vs. SV40 KO	25.67	-882.5 to 933.9	No	ns	>0.9999	B-C
	linear control vs. extSV40 NLS	-982	-1890 to -73.80	Yes	*	0.033	B-D
	linear control vs. PLSCR-1 NLS	-1851	-2759 to -942.5	Yes	***	0.0004	B-E
	SV40 KO vs. extSV40 NLS	-1008	-1916 to -99.47	Yes	*	0.0286	C-D
	SV40 KO vs. PLSCR-1 NLS	-1876	-2785 to -968.1	Yes	***	0.0004	C-E
	extSV40 NLS vs. PLSCR-1 NLS	-868.7	-1777 to 39.53	No	ns	0.0624	D-E
	Test details	Mean 1	Mean 2	Mean Diff.	SE of diff.	n1	n2	q	DF
	plasmid vs. linear control	74	143	-69	276	3	3	0.3536	10
	plasmid vs. SV40 KO	74	117.3	-43.33	276	3	3	0.2221	10
	plasmid vs. extSV40 NLS	74	1125	-1051	276	3	3	5.386	10
	plasmid vs. PLSCR-1 NLS	74	1994	-1920	276	3	3	9.838	10
	linear control vs. SV40 KO	143	117.3	25.67	276	3	3	0.1315	10
	linear control vs. extSV40 NLS	143	1125	-982	276	3	3	5.033	10
	linear control vs. PLSCR-1 NLS	143	1994	-1851	276	3	3	9.484	10
	SV40 KO vs. extSV40 NLS	117.3	1125	-1008	276	3	3	5.164	10
	SV40 KO vs. PLSCR-1 NLS	117.3	1994	-1876	276	3	3	9.616	10
	extSV40 NLS vs. PLSCR-1 NLS	1125	1994	-868.7	276	3	3	4.452	10
	Compact letter display
	PLSCR-1 NLS	A
	extSV40 NLS	A
	linear control	B
	SV40 KO	B
	plasmid	B

## Sheet: Figure 3e
	Figure 3e
		no importazole	no importazole	no importazole	no importazole	no importazole	no importazole	10uM importazole	10uM importazole	10uM importazole	10uM importazole	10uM importazole	10uM importazole
	plasmid	0.8	1.01	1.05	0.51	0.68		1.18	0.43	0.51	1.17	0.18
	linear control	0.49	0.47	0.54	1.33	1.49		1.59	0.62	0.94	0.61	0.46
	SV40 KO	1.23	1.22	1.24	1.08	0.59		1.34	0.54	1.5	0.56	0.46
	extSV40 NLS	2.52	2.76	2.42	2.71	2.47		1.06	1.26	0.46	0.49	0.32
	PLSCR-1 NLS	9.02	7.74	8.12	8.67	9.12		0.83	1.59	0.46	0.45	0.5	0.58
	Multiple unpaired t tests of Figure 3e
		Below threshold?	P value	Mean of no importazole	Mean of 10uM importazole	Difference	SE of difference	t ratio	df	Adjusted P Value
	plasmid	No	0.623893	0.81	0.694	0.116	0.2275	0.5099	8	0.858544
	linear control	No	0.948868	0.864	0.844	0.02	0.3023	0.06617	8	0.948868
	SV40 KO	No	0.472626	1.072	0.88	0.192	0.2547	0.7537	8	0.853325
	extSV40 NLS	Yes	1.3e-05	2.576	0.718	1.858	0.1973	9.419	8	5.3e-05
	PLSCR-1 NLS	Yes	<0.000001	8.534	0.735	7.799	0.3111	25.07	9	<0.000001

## Sheet: Figure 4
	Figure 4 (HepG2)													Figure 4 (HEK)													Figure 4 (AC16)
	plasmid	linear control	SV40 KO	SV40	extSV40	Influenza	BVP	HTLV-1	IGFBP2-1	Hrp-1	PLSCR-1			plasmid	linear control	SV40 KO	SV40	extSV40	Influenza	BVP	HTLV-1	IGFBP2-1	Hrp-1	PLSCR-1			plasmid	linear control	SV40 KO	SV40	extSV40	Influenza	BVP	HTLV-1	IGFBP2-1	Hrp-1	PLSCR-1
	2.29	2.39	2.48	14.9	17.4	15.3	11.7	12	7.15	7.73	28.8			11.8	8.46	10	15.7	53.7	15.7	25.6	35.5	42.8	35.3	34.5			4.15	4	3.97	8.71	12.7	9.35	10.1	12.5	15.5	10.4	19.5
	2.11	2.89	2.16	15.3	17.5	18.2	14.5	11.4	6.88	7.73	25.7			9.63	6.9	9.95	15.7	29.3	15.9	25.8	35.4	42.1	32.8	46			4.34	4.28	3.83	8.3	13.9	9.89	11.6	14.5	17.6	8.35	18.7
	2.37	2.75	1.94	15.6	17.4	17.8	13.2	11.7	7.17	7.83	24.8			6.88	7.46	10.3	14.6	33	15.3	25	35.5	43.5	38.2	45.5			3.56	5.59	4.49	9.67	14.6	10.5	10.3	15.4	15.8	11.6	18.4
	2.29	2.57	2.06	15.4	17.5	18.9	14.7	12	6.44	7.83	27.5			5.79	9.15	9.95	14.5	32.9	14.6	25.5	34.9	39.8	31.7	46.1			4.14	4.74	4.19	8.89	14.4	10.2	11.2	13.5	15.3	11.6	20.1
	1.98	3.27	1.54	16.1	19.7	19.7	11.1	11.9	7.01	8.1	27.8			8.46	8.19	9.62	15.6	34.2	14.7	25.2	38	46.3	35.8	44.8			3.21	4.04	3.89	8.51	13.6	10.7	10.5	13.6	17.4	10.1	21.1
	Ordinary one-way ANOVA of Figure 4 (HepG2)													Ordinary one-way ANOVA of Figure 4 (HEK)													Ordinary one-way ANOVA of Figure 4 (AC16)
	Number of families	1												Number of families	1												Number of families	1
	Number of comparisons per family	55												Number of comparisons per family	55												Number of comparisons per family	55
	Alpha	0.05												Alpha	0.05												Alpha	0.05
	Tukey's multiple comparisons test	Mean Diff.	95.00% CI of diff.	Below threshold?	Summary	Adjusted P Value								Tukey's multiple comparisons test	Mean Diff.	95.00% CI of diff.	Below threshold?	Summary	Adjusted P Value								Tukey's multiple comparisons test	Mean Diff.	95.00% CI of diff.	Below threshold?	Summary	Adjusted P Value
	plasmid vs. linear control	-0.566	-2.579 to 1.447	No	ns	0.9963	A-B							plasmid vs. linear control	0.48	-7.182 to 8.142	No	ns	>0.9999	A-B							plasmid vs. linear control	-0.65	-2.439 to 1.139	No	ns	0.9749	A-B
	plasmid vs. SV40 KO	0.172	-1.841 to 2.185	No	ns	>0.9999	A-C							plasmid vs. SV40 KO	-1.452	-9.114 to 6.210	No	ns	0.9999	A-C							plasmid vs. SV40 KO	-0.194	-1.983 to 1.595	No	ns	>0.9999	A-C
	plasmid vs. SV40	-13.25	-15.27 to -11.24	Yes	****	<0.0001	A-D							plasmid vs. SV40	-6.708	-14.37 to 0.9545	No	ns	0.1346	A-D							plasmid vs. SV40	-4.936	-6.725 to -3.147	Yes	****	<0.0001	A-D
	plasmid vs. extSV40	-15.69	-17.71 to -13.68	Yes	****	<0.0001	A-E							plasmid vs. extSV40	-28.11	-35.77 to -20.45	Yes	****	<0.0001	A-E							plasmid vs. extSV40	-9.96	-11.75 to -8.171	Yes	****	<0.0001	A-E
	plasmid vs. Influenza	-15.77	-17.79 to -13.76	Yes	****	<0.0001	A-F							plasmid vs. Influenza	-6.728	-14.39 to 0.9345	No	ns	0.132	A-F							plasmid vs. Influenza	-6.248	-8.037 to -4.459	Yes	****	<0.0001	A-F
	plasmid vs. BVP	-10.83	-12.85 to -8.819	Yes	****	<0.0001	A-G							plasmid vs. BVP	-16.91	-24.57 to -9.246	Yes	****	<0.0001	A-G							plasmid vs. BVP	-6.86	-8.649 to -5.071	Yes	****	<0.0001	A-G
	plasmid vs. HTLV-1	-9.592	-11.61 to -7.579	Yes	****	<0.0001	A-H							plasmid vs. HTLV-1	-27.35	-35.01 to -19.69	Yes	****	<0.0001	A-H							plasmid vs. HTLV-1	-10.02	-11.81 to -8.231	Yes	****	<0.0001	A-H
	plasmid vs. IGFBP2-1	-4.722	-6.735 to -2.709	Yes	****	<0.0001	A-I							plasmid vs. IGFBP2-1	-34.39	-42.05 to -26.73	Yes	****	<0.0001	A-I							plasmid vs. IGFBP2-1	-12.44	-14.23 to -10.65	Yes	****	<0.0001	A-I
	plasmid vs. Hrp-1	-5.636	-7.649 to -3.623	Yes	****	<0.0001	A-J							plasmid vs. Hrp-1	-26.25	-33.91 to -18.59	Yes	****	<0.0001	A-J							plasmid vs. Hrp-1	-6.53	-8.319 to -4.741	Yes	****	<0.0001	A-J
	plasmid vs. PLSCR-1	-24.71	-26.73 to -22.70	Yes	****	<0.0001	A-K							plasmid vs. PLSCR-1	-34.87	-42.53 to -27.21	Yes	****	<0.0001	A-K							plasmid vs. PLSCR-1	-15.68	-17.47 to -13.89	Yes	****	<0.0001	A-K
	linear control vs. SV40 KO	0.738	-1.275 to 2.751	No	ns	0.9733	B-C							linear control vs. SV40 KO	-1.932	-9.594 to 5.730	No	ns	0.9985	B-C							linear control vs. SV40 KO	0.456	-1.333 to 2.245	No	ns	0.9984	B-C
	linear control vs. SV40	-12.69	-14.70 to -10.67	Yes	****	<0.0001	B-D							linear control vs. SV40	-7.188	-14.85 to 0.4745	No	ns	0.0833	B-D							linear control vs. SV40	-4.286	-6.075 to -2.497	Yes	****	<0.0001	B-D
	linear control vs. extSV40	-15.13	-17.14 to -13.11	Yes	****	<0.0001	B-E							linear control vs. extSV40	-28.59	-36.25 to -20.93	Yes	****	<0.0001	B-E							linear control vs. extSV40	-9.31	-11.10 to -7.521	Yes	****	<0.0001	B-E
	linear control vs. Influenza	-15.21	-17.22 to -13.19	Yes	****	<0.0001	B-F							linear control vs. Influenza	-7.208	-14.87 to 0.4545	No	ns	0.0816	B-F							linear control vs. Influenza	-5.598	-7.387 to -3.809	Yes	****	<0.0001	B-F
	linear control vs. BVP	-10.27	-12.28 to -8.253	Yes	****	<0.0001	B-G							linear control vs. BVP	-17.39	-25.05 to -9.726	Yes	****	<0.0001	B-G							linear control vs. BVP	-6.21	-7.999 to -4.421	Yes	****	<0.0001	B-G
	linear control vs. HTLV-1	-9.026	-11.04 to -7.013	Yes	****	<0.0001	B-H							linear control vs. HTLV-1	-27.83	-35.49 to -20.17	Yes	****	<0.0001	B-H							linear control vs. HTLV-1	-9.37	-11.16 to -7.581	Yes	****	<0.0001	B-H
	linear control vs. IGFBP2-1	-4.156	-6.169 to -2.143	Yes	****	<0.0001	B-I							linear control vs. IGFBP2-1	-34.87	-42.53 to -27.21	Yes	****	<0.0001	B-I							linear control vs. IGFBP2-1	-11.79	-13.58 to -10.00	Yes	****	<0.0001	B-I
	linear control vs. Hrp-1	-5.07	-7.083 to -3.057	Yes	****	<0.0001	B-J							linear control vs. Hrp-1	-26.73	-34.39 to -19.07	Yes	****	<0.0001	B-J							linear control vs. Hrp-1	-5.88	-7.669 to -4.091	Yes	****	<0.0001	B-J
	linear control vs. PLSCR-1	-24.15	-26.16 to -22.13	Yes	****	<0.0001	B-K							linear control vs. PLSCR-1	-35.35	-43.01 to -27.69	Yes	****	<0.0001	B-K							linear control vs. PLSCR-1	-15.03	-16.82 to -13.24	Yes	****	<0.0001	B-K
	SV40 KO vs. SV40	-13.42	-15.44 to -11.41	Yes	****	<0.0001	C-D							SV40 KO vs. SV40	-5.256	-12.92 to 2.406	No	ns	0.4344	C-D							SV40 KO vs. SV40	-4.742	-6.531 to -2.953	Yes	****	<0.0001	C-D
	SV40 KO vs. extSV40	-15.86	-17.88 to -13.85	Yes	****	<0.0001	C-E							SV40 KO vs. extSV40	-26.66	-34.32 to -18.99	Yes	****	<0.0001	C-E							SV40 KO vs. extSV40	-9.766	-11.55 to -7.977	Yes	****	<0.0001	C-E
	SV40 KO vs. Influenza	-15.94	-17.96 to -13.93	Yes	****	<0.0001	C-F							SV40 KO vs. Influenza	-5.276	-12.94 to 2.386	No	ns	0.4289	C-F							SV40 KO vs. Influenza	-6.054	-7.843 to -4.265	Yes	****	<0.0001	C-F
	SV40 KO vs. BVP	-11	-13.02 to -8.991	Yes	****	<0.0001	C-G							SV40 KO vs. BVP	-15.46	-23.12 to -7.794	Yes	****	<0.0001	C-G							SV40 KO vs. BVP	-6.666	-8.455 to -4.877	Yes	****	<0.0001	C-G
	SV40 KO vs. HTLV-1	-9.764	-11.78 to -7.751	Yes	****	<0.0001	C-H							SV40 KO vs. HTLV-1	-25.9	-33.56 to -18.23	Yes	****	<0.0001	C-H							SV40 KO vs. HTLV-1	-9.826	-11.61 to -8.037	Yes	****	<0.0001	C-H
	SV40 KO vs. IGFBP2-1	-4.894	-6.907 to -2.881	Yes	****	<0.0001	C-I							SV40 KO vs. IGFBP2-1	-32.94	-40.60 to -25.27	Yes	****	<0.0001	C-I							SV40 KO vs. IGFBP2-1	-12.25	-14.03 to -10.46	Yes	****	<0.0001	C-I
	SV40 KO vs. Hrp-1	-5.808	-7.821 to -3.795	Yes	****	<0.0001	C-J							SV40 KO vs. Hrp-1	-24.8	-32.46 to -17.13	Yes	****	<0.0001	C-J							SV40 KO vs. Hrp-1	-6.336	-8.125 to -4.547	Yes	****	<0.0001	C-J
	SV40 KO vs. PLSCR-1	-24.88	-26.90 to -22.87	Yes	****	<0.0001	C-K							SV40 KO vs. PLSCR-1	-33.42	-41.08 to -25.75	Yes	****	<0.0001	C-K							SV40 KO vs. PLSCR-1	-15.49	-17.27 to -13.70	Yes	****	<0.0001	C-K
	SV40 vs. extSV40	-2.44	-4.453 to -0.4268	Yes	**	0.007	D-E							SV40 vs. extSV40	-21.4	-29.06 to -13.74	Yes	****	<0.0001	D-E							SV40 vs. extSV40	-5.024	-6.813 to -3.235	Yes	****	<0.0001	D-E
	SV40 vs. Influenza	-2.52	-4.533 to -0.5068	Yes	**	0.0047	D-F							SV40 vs. Influenza	-0.02	-7.682 to 7.642	No	ns	>0.9999	D-F							SV40 vs. Influenza	-1.312	-3.101 to 0.4770	No	ns	0.3387	D-F
	SV40 vs. BVP	2.42	0.4068 to 4.433	Yes	**	0.0077	D-G							SV40 vs. BVP	-10.2	-17.86 to -2.538	Yes	**	0.0021	D-G							SV40 vs. BVP	-1.924	-3.713 to -0.1350	Yes	*	0.0257	D-G
	SV40 vs. HTLV-1	3.66	1.647 to 5.673	Yes	****	<0.0001	D-H							SV40 vs. HTLV-1	-20.64	-28.30 to -12.98	Yes	****	<0.0001	D-H							SV40 vs. HTLV-1	-5.084	-6.873 to -3.295	Yes	****	<0.0001	D-H
	SV40 vs. IGFBP2-1	8.53	6.517 to 10.54	Yes	****	<0.0001	D-I							SV40 vs. IGFBP2-1	-27.68	-35.34 to -20.02	Yes	****	<0.0001	D-I							SV40 vs. IGFBP2-1	-7.504	-9.293 to -5.715	Yes	****	<0.0001	D-I
	SV40 vs. Hrp-1	7.616	5.603 to 9.629	Yes	****	<0.0001	D-J							SV40 vs. Hrp-1	-19.54	-27.20 to -11.88	Yes	****	<0.0001	D-J							SV40 vs. Hrp-1	-1.594	-3.383 to 0.1950	No	ns	0.1199	D-J
	SV40 vs. PLSCR-1	-11.46	-13.47 to -9.447	Yes	****	<0.0001	D-K							SV40 vs. PLSCR-1	-28.16	-35.82 to -20.50	Yes	****	<0.0001	D-K							SV40 vs. PLSCR-1	-10.74	-12.53 to -8.955	Yes	****	<0.0001	D-K
	extSV40 vs. Influenza	-0.08	-2.093 to 1.933	No	ns	>0.9999	E-F							extSV40 vs. Influenza	21.38	13.72 to 29.04	Yes	****	<0.0001	E-F							extSV40 vs. Influenza	3.712	1.923 to 5.501	Yes	****	<0.0001	E-F
	extSV40 vs. BVP	4.86	2.847 to 6.873	Yes	****	<0.0001	E-G							extSV40 vs. BVP	11.2	3.538 to 18.86	Yes	***	0.0005	E-G							extSV40 vs. BVP	3.1	1.311 to 4.889	Yes	****	<0.0001	E-G
	extSV40 vs. HTLV-1	6.1	4.087 to 8.113	Yes	****	<0.0001	E-H							extSV40 vs. HTLV-1	0.76	-6.902 to 8.422	No	ns	>0.9999	E-H							extSV40 vs. HTLV-1	-0.06	-1.849 to 1.729	No	ns	>0.9999	E-H
	extSV40 vs. IGFBP2-1	10.97	8.957 to 12.98	Yes	****	<0.0001	E-I							extSV40 vs. IGFBP2-1	-6.28	-13.94 to 1.382	No	ns	0.1992	E-I							extSV40 vs. IGFBP2-1	-2.48	-4.269 to -0.6910	Yes	**	0.0012	E-I
	extSV40 vs. Hrp-1	10.06	8.043 to 12.07	Yes	****	<0.0001	E-J							extSV40 vs. Hrp-1	1.86	-5.802 to 9.522	No	ns	0.9989	E-J							extSV40 vs. Hrp-1	3.43	1.641 to 5.219	Yes	****	<0.0001	E-J
	extSV40 vs. PLSCR-1	-9.02	-11.03 to -7.007	Yes	****	<0.0001	E-K							extSV40 vs. PLSCR-1	-6.76	-14.42 to 0.9025	No	ns	0.128	E-K							extSV40 vs. PLSCR-1	-5.72	-7.509 to -3.931	Yes	****	<0.0001	E-K
	Influenza vs. BVP	4.94	2.927 to 6.953	Yes	****	<0.0001	F-G							Influenza vs. BVP	-10.18	-17.84 to -2.518	Yes	**	0.0021	F-G							Influenza vs. BVP	-0.612	-2.401 to 1.177	No	ns	0.9836	F-G
	Influenza vs. HTLV-1	6.18	4.167 to 8.193	Yes	****	<0.0001	F-H							Influenza vs. HTLV-1	-20.62	-28.28 to -12.96	Yes	****	<0.0001	F-H							Influenza vs. HTLV-1	-3.772	-5.561 to -1.983	Yes	****	<0.0001	F-H
	Influenza vs. IGFBP2-1	11.05	9.037 to 13.06	Yes	****	<0.0001	F-I							Influenza vs. IGFBP2-1	-27.66	-35.32 to -20.00	Yes	****	<0.0001	F-I							Influenza vs. IGFBP2-1	-6.192	-7.981 to -4.403	Yes	****	<0.0001	F-I
	Influenza vs. Hrp-1	10.14	8.123 to 12.15	Yes	****	<0.0001	F-J							Influenza vs. Hrp-1	-19.52	-27.18 to -11.86	Yes	****	<0.0001	F-J							Influenza vs. Hrp-1	-0.282	-2.071 to 1.507	No	ns	>0.9999	F-J
	Influenza vs. PLSCR-1	-8.94	-10.95 to -6.927	Yes	****	<0.0001	F-K							Influenza vs. PLSCR-1	-28.14	-35.80 to -20.48	Yes	****	<0.0001	F-K							Influenza vs. PLSCR-1	-9.432	-11.22 to -7.643	Yes	****	<0.0001	F-K
	BVP vs. HTLV-1	1.24	-0.7732 to 3.253	No	ns	0.5902	G-H							BVP vs. HTLV-1	-10.44	-18.10 to -2.778	Yes	**	0.0015	G-H							BVP vs. HTLV-1	-3.16	-4.949 to -1.371	Yes	****	<0.0001	G-H
	BVP vs. IGFBP2-1	6.11	4.097 to 8.123	Yes	****	<0.0001	G-I							BVP vs. IGFBP2-1	-17.48	-25.14 to -9.818	Yes	****	<0.0001	G-I							BVP vs. IGFBP2-1	-5.58	-7.369 to -3.791	Yes	****	<0.0001	G-I
	BVP vs. Hrp-1	5.196	3.183 to 7.209	Yes	****	<0.0001	G-J							BVP vs. Hrp-1	-9.34	-17.00 to -1.678	Yes	**	0.0065	G-J							BVP vs. Hrp-1	0.33	-1.459 to 2.119	No	ns	>0.9999	G-J
	BVP vs. PLSCR-1	-13.88	-15.89 to -11.87	Yes	****	<0.0001	G-K							BVP vs. PLSCR-1	-17.96	-25.62 to -10.30	Yes	****	<0.0001	G-K							BVP vs. PLSCR-1	-8.82	-10.61 to -7.031	Yes	****	<0.0001	G-K
	HTLV-1 vs. IGFBP2-1	4.87	2.857 to 6.883	Yes	****	<0.0001	H-I							HTLV-1 vs. IGFBP2-1	-7.04	-14.70 to 0.6225	No	ns	0.097	H-I							HTLV-1 vs. IGFBP2-1	-2.42	-4.209 to -0.6310	Yes	**	0.0017	H-I
	HTLV-1 vs. Hrp-1	3.956	1.943 to 5.969	Yes	****	<0.0001	H-J							HTLV-1 vs. Hrp-1	1.1	-6.562 to 8.762	No	ns	>0.9999	H-J							HTLV-1 vs. Hrp-1	3.49	1.701 to 5.279	Yes	****	<0.0001	H-J
	HTLV-1 vs. PLSCR-1	-15.12	-17.13 to -13.11	Yes	****	<0.0001	H-K							HTLV-1 vs. PLSCR-1	-7.52	-15.18 to 0.1425	No	ns	0.0585	H-K							HTLV-1 vs. PLSCR-1	-5.66	-7.449 to -3.871	Yes	****	<0.0001	H-K
	IGFBP2-1 vs. Hrp-1	-0.914	-2.927 to 1.099	No	ns	0.8976	I-J							IGFBP2-1 vs. Hrp-1	8.14	0.4775 to 15.80	Yes	*	0.029	I-J							IGFBP2-1 vs. Hrp-1	5.91	4.121 to 7.699	Yes	****	<0.0001	I-J
	IGFBP2-1 vs. PLSCR-1	-19.99	-22.00 to -17.98	Yes	****	<0.0001	I-K							IGFBP2-1 vs. PLSCR-1	-0.48	-8.142 to 7.182	No	ns	>0.9999	I-K							IGFBP2-1 vs. PLSCR-1	-3.24	-5.029 to -1.451	Yes	****	<0.0001	I-K
	Hrp-1 vs. PLSCR-1	-19.08	-21.09 to -17.06	Yes	****	<0.0001	J-K							Hrp-1 vs. PLSCR-1	-8.62	-16.28 to -0.9575	Yes	*	0.0163	J-K							Hrp-1 vs. PLSCR-1	-9.15	-10.94 to -7.361	Yes	****	<0.0001	J-K
	Test details	Mean 1	Mean 2	Mean Diff.	SE of diff.	n1	n2	q	DF					Test details	Mean 1	Mean 2	Mean Diff.	SE of diff.	n1	n2	q	DF					Test details	Mean 1	Mean 2	Mean Diff.	SE of diff.	n1	n2	q	DF
	plasmid vs. linear control	2.208	2.774	-0.566	0.5933	5	5	1.349	44					plasmid vs. linear control	8.512	8.032	0.48	2.258	5	5	0.3006	44					plasmid vs. linear control	3.88	4.53	-0.65	0.5273	5	5	1.743	44
	plasmid vs. SV40 KO	2.208	2.036	0.172	0.5933	5	5	0.41	44					plasmid vs. SV40 KO	8.512	9.964	-1.452	2.258	5	5	0.9093	44					plasmid vs. SV40 KO	3.88	4.074	-0.194	0.5273	5	5	0.5203	44
	plasmid vs. SV40	2.208	15.46	-13.25	0.5933	5	5	31.59	44					plasmid vs. SV40	8.512	15.22	-6.708	2.258	5	5	4.201	44					plasmid vs. SV40	3.88	8.816	-4.936	0.5273	5	5	13.24	44
	plasmid vs. extSV40	2.208	17.9	-15.69	0.5933	5	5	37.4	44					plasmid vs. extSV40	8.512	36.62	-28.11	2.258	5	5	17.6	44					plasmid vs. extSV40	3.88	13.84	-9.96	0.5273	5	5	26.71	44
	plasmid vs. Influenza	2.208	17.98	-15.77	0.5933	5	5	37.59	44					plasmid vs. Influenza	8.512	15.24	-6.728	2.258	5	5	4.213	44					plasmid vs. Influenza	3.88	10.13	-6.248	0.5273	5	5	16.76	44
	plasmid vs. BVP	2.208	13.04	-10.83	0.5933	5	5	25.82	44					plasmid vs. BVP	8.512	25.42	-16.91	2.258	5	5	10.59	44					plasmid vs. BVP	3.88	10.74	-6.86	0.5273	5	5	18.4	44
	plasmid vs. HTLV-1	2.208	11.8	-9.592	0.5933	5	5	22.86	44					plasmid vs. HTLV-1	8.512	35.86	-27.35	2.258	5	5	17.13	44					plasmid vs. HTLV-1	3.88	13.9	-10.02	0.5273	5	5	26.88	44
	plasmid vs. IGFBP2-1	2.208	6.93	-4.722	0.5933	5	5	11.25	44					plasmid vs. IGFBP2-1	8.512	42.9	-34.39	2.258	5	5	21.53	44					plasmid vs. IGFBP2-1	3.88	16.32	-12.44	0.5273	5	5	33.37	44
	plasmid vs. Hrp-1	2.208	7.844	-5.636	0.5933	5	5	13.43	44					plasmid vs. Hrp-1	8.512	34.76	-26.25	2.258	5	5	16.44	44					plasmid vs. Hrp-1	3.88	10.41	-6.53	0.5273	5	5	17.51	44
	plasmid vs. PLSCR-1	2.208	26.92	-24.71	0.5933	5	5	58.9	44					plasmid vs. PLSCR-1	8.512	43.38	-34.87	2.258	5	5	21.84	44					plasmid vs. PLSCR-1	3.88	19.56	-15.68	0.5273	5	5	42.06	44
	linear control vs. SV40 KO	2.774	2.036	0.738	0.5933	5	5	1.759	44					linear control vs. SV40 KO	8.032	9.964	-1.932	2.258	5	5	1.21	44					linear control vs. SV40 KO	4.53	4.074	0.456	0.5273	5	5	1.223	44
	linear control vs. SV40	2.774	15.46	-12.69	0.5933	5	5	30.24	44					linear control vs. SV40	8.032	15.22	-7.188	2.258	5	5	4.501	44					linear control vs. SV40	4.53	8.816	-4.286	0.5273	5	5	11.5	44
	linear control vs. extSV40	2.774	17.9	-15.13	0.5933	5	5	36.05	44					linear control vs. extSV40	8.032	36.62	-28.59	2.258	5	5	17.9	44					linear control vs. extSV40	4.53	13.84	-9.31	0.5273	5	5	24.97	44
	linear control vs. Influenza	2.774	17.98	-15.21	0.5933	5	5	36.24	44					linear control vs. Influenza	8.032	15.24	-7.208	2.258	5	5	4.514	44					linear control vs. Influenza	4.53	10.13	-5.598	0.5273	5	5	15.02	44
	linear control vs. BVP	2.774	13.04	-10.27	0.5933	5	5	24.47	44					linear control vs. BVP	8.032	25.42	-17.39	2.258	5	5	10.89	44					linear control vs. BVP	4.53	10.74	-6.21	0.5273	5	5	16.66	44
	linear control vs. HTLV-1	2.774	11.8	-9.026	0.5933	5	5	21.51	44					linear control vs. HTLV-1	8.032	35.86	-27.83	2.258	5	5	17.43	44					linear control vs. HTLV-1	4.53	13.9	-9.37	0.5273	5	5	25.13	44
	linear control vs. IGFBP2-1	2.774	6.93	-4.156	0.5933	5	5	9.906	44					linear control vs. IGFBP2-1	8.032	42.9	-34.87	2.258	5	5	21.84	44					linear control vs. IGFBP2-1	4.53	16.32	-11.79	0.5273	5	5	31.62	44
	linear control vs. Hrp-1	2.774	7.844	-5.07	0.5933	5	5	12.08	44					linear control vs. Hrp-1	8.032	34.76	-26.73	2.258	5	5	16.74	44					linear control vs. Hrp-1	4.53	10.41	-5.88	0.5273	5	5	15.77	44
	linear control vs. PLSCR-1	2.774	26.92	-24.15	0.5933	5	5	57.55	44					linear control vs. PLSCR-1	8.032	43.38	-35.35	2.258	5	5	22.14	44					linear control vs. PLSCR-1	4.53	19.56	-15.03	0.5273	5	5	40.31	44
	SV40 KO vs. SV40	2.036	15.46	-13.42	0.5933	5	5	32	44					SV40 KO vs. SV40	9.964	15.22	-5.256	2.258	5	5	3.291	44					SV40 KO vs. SV40	4.074	8.816	-4.742	0.5273	5	5	12.72	44
	SV40 KO vs. extSV40	2.036	17.9	-15.86	0.5933	5	5	37.81	44					SV40 KO vs. extSV40	9.964	36.62	-26.66	2.258	5	5	16.69	44					SV40 KO vs. extSV40	4.074	13.84	-9.766	0.5273	5	5	26.19	44
	SV40 KO vs. Influenza	2.036	17.98	-15.94	0.5933	5	5	38	44					SV40 KO vs. Influenza	9.964	15.24	-5.276	2.258	5	5	3.304	44					SV40 KO vs. Influenza	4.074	10.13	-6.054	0.5273	5	5	16.24	44
	SV40 KO vs. BVP	2.036	13.04	-11	0.5933	5	5	26.23	44					SV40 KO vs. BVP	9.964	25.42	-15.46	2.258	5	5	9.679	44					SV40 KO vs. BVP	4.074	10.74	-6.666	0.5273	5	5	17.88	44
	SV40 KO vs. HTLV-1	2.036	11.8	-9.764	0.5933	5	5	23.27	44					SV40 KO vs. HTLV-1	9.964	35.86	-25.9	2.258	5	5	16.22	44					SV40 KO vs. HTLV-1	4.074	13.9	-9.826	0.5273	5	5	26.36	44
	SV40 KO vs. IGFBP2-1	2.036	6.93	-4.894	0.5933	5	5	11.66	44					SV40 KO vs. IGFBP2-1	9.964	42.9	-32.94	2.258	5	5	20.63	44					SV40 KO vs. IGFBP2-1	4.074	16.32	-12.25	0.5273	5	5	32.85	44
	SV40 KO vs. Hrp-1	2.036	7.844	-5.808	0.5933	5	5	13.84	44					SV40 KO vs. Hrp-1	9.964	34.76	-24.8	2.258	5	5	15.53	44					SV40 KO vs. Hrp-1	4.074	10.41	-6.336	0.5273	5	5	16.99	44
	SV40 KO vs. PLSCR-1	2.036	26.92	-24.88	0.5933	5	5	59.31	44					SV40 KO vs. PLSCR-1	9.964	43.38	-33.42	2.258	5	5	20.93	44					SV40 KO vs. PLSCR-1	4.074	19.56	-15.49	0.5273	5	5	41.54	44
	SV40 vs. extSV40	15.46	17.9	-2.44	0.5933	5	5	5.816	44					SV40 vs. extSV40	15.22	36.62	-21.4	2.258	5	5	13.4	44					SV40 vs. extSV40	8.816	13.84	-5.024	0.5273	5	5	13.48	44
	SV40 vs. Influenza	15.46	17.98	-2.52	0.5933	5	5	6.006	44					SV40 vs. Influenza	15.22	15.24	-0.02	2.258	5	5	0.01252	44					SV40 vs. Influenza	8.816	10.13	-1.312	0.5273	5	5	3.519	44
	SV40 vs. BVP	15.46	13.04	2.42	0.5933	5	5	5.768	44					SV40 vs. BVP	15.22	25.42	-10.2	2.258	5	5	6.387	44					SV40 vs. BVP	8.816	10.74	-1.924	0.5273	5	5	5.161	44
	SV40 vs. HTLV-1	15.46	11.8	3.66	0.5933	5	5	8.724	44					SV40 vs. HTLV-1	15.22	35.86	-20.64	2.258	5	5	12.93	44					SV40 vs. HTLV-1	8.816	13.9	-5.084	0.5273	5	5	13.64	44
	SV40 vs. IGFBP2-1	15.46	6.93	8.53	0.5933	5	5	20.33	44					SV40 vs. IGFBP2-1	15.22	42.9	-27.68	2.258	5	5	17.33	44					SV40 vs. IGFBP2-1	8.816	16.32	-7.504	0.5273	5	5	20.13	44
	SV40 vs. Hrp-1	15.46	7.844	7.616	0.5933	5	5	18.15	44					SV40 vs. Hrp-1	15.22	34.76	-19.54	2.258	5	5	12.24	44					SV40 vs. Hrp-1	8.816	10.41	-1.594	0.5273	5	5	4.275	44
	SV40 vs. PLSCR-1	15.46	26.92	-11.46	0.5933	5	5	27.31	44					SV40 vs. PLSCR-1	15.22	43.38	-28.16	2.258	5	5	17.63	44					SV40 vs. PLSCR-1	8.816	19.56	-10.74	0.5273	5	5	28.82	44
	extSV40 vs. Influenza	17.9	17.98	-0.08	0.5933	5	5	0.1907	44					extSV40 vs. Influenza	36.62	15.24	21.38	2.258	5	5	13.39	44					extSV40 vs. Influenza	13.84	10.13	3.712	0.5273	5	5	9.956	44
	extSV40 vs. BVP	17.9	13.04	4.86	0.5933	5	5	11.58	44					extSV40 vs. BVP	36.62	25.42	11.2	2.258	5	5	7.014	44					extSV40 vs. BVP	13.84	10.74	3.1	0.5273	5	5	8.315	44
	extSV40 vs. HTLV-1	17.9	11.8	6.1	0.5933	5	5	14.54	44					extSV40 vs. HTLV-1	36.62	35.86	0.76	2.258	5	5	0.4759	44					extSV40 vs. HTLV-1	13.84	13.9	-0.06	0.5273	5	5	0.1609	44
	extSV40 vs. IGFBP2-1	17.9	6.93	10.97	0.5933	5	5	26.15	44					extSV40 vs. IGFBP2-1	36.62	42.9	-6.28	2.258	5	5	3.933	44					extSV40 vs. IGFBP2-1	13.84	16.32	-2.48	0.5273	5	5	6.652	44
	extSV40 vs. Hrp-1	17.9	7.844	10.06	0.5933	5	5	23.97	44					extSV40 vs. Hrp-1	36.62	34.76	1.86	2.258	5	5	1.165	44					extSV40 vs. Hrp-1	13.84	10.41	3.43	0.5273	5	5	9.2	44
	extSV40 vs. PLSCR-1	17.9	26.92	-9.02	0.5933	5	5	21.5	44					extSV40 vs. PLSCR-1	36.62	43.38	-6.76	2.258	5	5	4.233	44					extSV40 vs. PLSCR-1	13.84	19.56	-5.72	0.5273	5	5	15.34	44
	Influenza vs. BVP	17.98	13.04	4.94	0.5933	5	5	11.77	44					Influenza vs. BVP	15.24	25.42	-10.18	2.258	5	5	6.375	44					Influenza vs. BVP	10.13	10.74	-0.612	0.5273	5	5	1.642	44
	Influenza vs. HTLV-1	17.98	11.8	6.18	0.5933	5	5	14.73	44					Influenza vs. HTLV-1	15.24	35.86	-20.62	2.258	5	5	12.91	44					Influenza vs. HTLV-1	10.13	13.9	-3.772	0.5273	5	5	10.12	44
	Influenza vs. IGFBP2-1	17.98	6.93	11.05	0.5933	5	5	26.34	44					Influenza vs. IGFBP2-1	15.24	42.9	-27.66	2.258	5	5	17.32	44					Influenza vs. IGFBP2-1	10.13	16.32	-6.192	0.5273	5	5	16.61	44
	Influenza vs. Hrp-1	17.98	7.844	10.14	0.5933	5	5	24.16	44					Influenza vs. Hrp-1	15.24	34.76	-19.52	2.258	5	5	12.22	44					Influenza vs. Hrp-1	10.13	10.41	-0.282	0.5273	5	5	0.7564	44
	Influenza vs. PLSCR-1	17.98	26.92	-8.94	0.5933	5	5	21.31	44					Influenza vs. PLSCR-1	15.24	43.38	-28.14	2.258	5	5	17.62	44					Influenza vs. PLSCR-1	10.13	19.56	-9.432	0.5273	5	5	25.3	44
	BVP vs. HTLV-1	13.04	11.8	1.24	0.5933	5	5	2.956	44					BVP vs. HTLV-1	25.42	35.86	-10.44	2.258	5	5	6.538	44					BVP vs. HTLV-1	10.74	13.9	-3.16	0.5273	5	5	8.476	44
	BVP vs. IGFBP2-1	13.04	6.93	6.11	0.5933	5	5	14.56	44					BVP vs. IGFBP2-1	25.42	42.9	-17.48	2.258	5	5	10.95	44					BVP vs. IGFBP2-1	10.74	16.32	-5.58	0.5273	5	5	14.97	44
	BVP vs. Hrp-1	13.04	7.844	5.196	0.5933	5	5	12.38	44					BVP vs. Hrp-1	25.42	34.76	-9.34	2.258	5	5	5.849	44					BVP vs. Hrp-1	10.74	10.41	0.33	0.5273	5	5	0.8851	44
	BVP vs. PLSCR-1	13.04	26.92	-13.88	0.5933	5	5	33.08	44					BVP vs. PLSCR-1	25.42	43.38	-17.96	2.258	5	5	11.25	44					BVP vs. PLSCR-1	10.74	19.56	-8.82	0.5273	5	5	23.66	44
	HTLV-1 vs. IGFBP2-1	11.8	6.93	4.87	0.5933	5	5	11.61	44					HTLV-1 vs. IGFBP2-1	35.86	42.9	-7.04	2.258	5	5	4.409	44					HTLV-1 vs. IGFBP2-1	13.9	16.32	-2.42	0.5273	5	5	6.491	44
	HTLV-1 vs. Hrp-1	11.8	7.844	3.956	0.5933	5	5	9.429	44					HTLV-1 vs. Hrp-1	35.86	34.76	1.1	2.258	5	5	0.6888	44					HTLV-1 vs. Hrp-1	13.9	10.41	3.49	0.5273	5	5	9.361	44
	HTLV-1 vs. PLSCR-1	11.8	26.92	-15.12	0.5933	5	5	36.04	44					HTLV-1 vs. PLSCR-1	35.86	43.38	-7.52	2.258	5	5	4.709	44					HTLV-1 vs. PLSCR-1	13.9	19.56	-5.66	0.5273	5	5	15.18	44
	IGFBP2-1 vs. Hrp-1	6.93	7.844	-0.914	0.5933	5	5	2.179	44					IGFBP2-1 vs. Hrp-1	42.9	34.76	8.14	2.258	5	5	5.097	44					IGFBP2-1 vs. Hrp-1	16.32	10.41	5.91	0.5273	5	5	15.85	44
	IGFBP2-1 vs. PLSCR-1	6.93	26.92	-19.99	0.5933	5	5	47.65	44					IGFBP2-1 vs. PLSCR-1	42.9	43.38	-0.48	2.258	5	5	0.3006	44					IGFBP2-1 vs. PLSCR-1	16.32	19.56	-3.24	0.5273	5	5	8.69	44
	Hrp-1 vs. PLSCR-1	7.844	26.92	-19.08	0.5933	5	5	45.47	44					Hrp-1 vs. PLSCR-1	34.76	43.38	-8.62	2.258	5	5	5.398	44					Hrp-1 vs. PLSCR-1	10.41	19.56	-9.15	0.5273	5	5	24.54	44
	Compact letter display													Compact letter display													Compact letter display
	PLSCR-1	A												PLSCR-1	A												PLSCR-1	A
	Influenza	B												IGFBP2-1	A												IGFBP2-1	B
	extSV40	B												extSV40	A B												HTLV-1	C
	SV40	C												HTLV-1	A B												extSV40	C
	BVP	D												Hrp-1	B												BVP	D
	HTLV-1	D												BVP	C												Hrp-1	D E
	Hrp-1	E												Influenza	D												Influenza	D E
	IGFBP2-1	E												SV40	D												SV40	E
	linear control	F												SV40 KO	D												linear control	F
	plasmid	F												plasmid	D												SV40 KO	F
	SV40 KO	F												linear control	D												plasmid	F

## Sheet: Figure 5a
	Figure 5a
		plasmid	plasmid	plasmid	plasmid	plasmid	linear control	linear control	linear control	linear control	linear control	SV40 KO	SV40 KO	SV40 KO	SV40 KO	SV40 KO	extSV40	extSV40	extSV40	extSV40	extSV40	PLSCR-1	PLSCR-1	PLSCR-1	PLSCR-1	PLSCR-1
	1ng	0.063	0.019	0.031	0.038	0.038	0.5	0.55	0.4	0.36	0.26	0.13	0.14	0.16	0.17	0.083	0.65	0.69	0.72	0.68	0.8	0.63	0.68	0.66	0.57	0.62
	10ng	0.082	0.069	0.095	0.11	0.064	0.43	0.44	0.52	0.44	0.48	0.31	0.26	0.2	0.26	0.18	6.09	5.75	4.99	4.03	4.99	7.04	5.69	4.58	5.18	8.41
	50ng	0.88	0.81	0.92	0.82	0.8	2.87	2.63	2.73	2.8	2.77	3.7	3.48	2.56	2.22	2.65	7.92	10.1	9.54	10.1	12.3	15.3	16.1	14.1	13.8	15.5
	100ng	2.24	2.14	1.99	2.28	2.08	3.16	4.4	5.17	5.19	3.86	4.11	4.01	3.69	4.04	3.88	16.6	16.5	20.3	18	17.8	28.2	23.8	25.5	23.5	25
	Ordinary one-way ANOVA of Figure 5a 100ng										Ordinary one-way ANOVA of Figure 5a 50ng										Ordinary one-way ANOVA of Figure 5a 10ng										Ordinary one-way ANOVA of Figure 5a 1 ng
	Number of families	1									Number of families	1									Number of families	1									Number of families	1
	Number of comparisons per family	10									Number of comparisons per family	10									Number of comparisons per family	10									Number of comparisons per family	10
	Alpha	0.05									Alpha	0.05									Alpha	0.05									Alpha	0.05
	Tukey's multiple comparisons test	Mean Diff.	95.00% CI of diff.	Below threshold?	Summary	Adjusted P Value					Tukey's multiple comparisons test	Mean Diff.	95.00% CI of diff.	Below threshold?	Summary	Adjusted P Value					Tukey's multiple comparisons test	Mean Diff.	95.00% CI of diff.	Below threshold?	Summary	Adjusted P Value					Tukey's multiple comparisons test	Mean Diff.	95.00% CI of diff.	Below threshold?	Summary	Adjusted P Value
	plasmid vs. linear control	-2.21	-4.392 to -0.02767	Yes	*	0.0463	A-B				plasmid vs. linear control	-1.914	-3.569 to -0.2589	Yes	*	0.0186	A-B				plasmid vs. linear control	-0.378	-1.849 to 1.093	No	ns	0.9365	A-B				plasmid vs. linear control	-0.3762	-0.4948 to -0.2576	Yes	****	<0.0001	A-B
	plasmid vs. Sv40 KO	-1.8	-3.982 to 0.3823	No	ns	0.1382	A-C				plasmid vs. Sv40 KO	-2.076	-3.731 to -0.4209	Yes	**	0.0098	A-C				plasmid vs. Sv40 KO	-0.158	-1.629 to 1.313	No	ns	0.9975	A-C				plasmid vs. Sv40 KO	-0.0988	-0.2174 to 0.01977	No	ns	0.132	A-C
	plasmid vs. exSv40 NLS	-15.69	-17.88 to -13.51	Yes	****	<0.0001	A-D				plasmid vs. exSv40 NLS	-9.146	-10.80 to -7.491	Yes	****	<0.0001	A-D				plasmid vs. exSv40 NLS	-5.086	-6.557 to -3.615	Yes	****	<0.0001	A-D				plasmid vs. exSv40 NLS	-0.6702	-0.7888 to -0.5516	Yes	****	<0.0001	A-D
	plasmid vs. PLSCR-1 NLS	-23.05	-25.24 to -20.87	Yes	****	<0.0001	A-E				plasmid vs. PLSCR-1 NLS	-14.11	-15.77 to -12.46	Yes	****	<0.0001	A-E				plasmid vs. PLSCR-1 NLS	-6.096	-7.567 to -4.625	Yes	****	<0.0001	A-E				plasmid vs. PLSCR-1 NLS	-0.5942	-0.7128 to -0.4756	Yes	****	<0.0001	A-E
	linear control vs. Sv40 KO	0.41	-1.772 to 2.592	No	ns	0.9791	B-C				linear control vs. Sv40 KO	-0.162	-1.817 to 1.493	No	ns	0.9983	B-C				linear control vs. Sv40 KO	0.22	-1.251 to 1.691	No	ns	0.991	B-C				linear control vs. Sv40 KO	0.2774	0.1588 to 0.3960	Yes	****	<0.0001	B-C
	linear control vs. exSv40 NLS	-13.48	-15.67 to -11.30	Yes	****	<0.0001	B-D				linear control vs. exSv40 NLS	-7.232	-8.887 to -5.577	Yes	****	<0.0001	B-D				linear control vs. exSv40 NLS	-4.708	-6.179 to -3.237	Yes	****	<0.0001	B-D				linear control vs. exSv40 NLS	-0.294	-0.4126 to -0.1754	Yes	****	<0.0001	B-D
	linear control vs. PLSCR-1 NLS	-20.84	-23.03 to -18.66	Yes	****	<0.0001	B-E				linear control vs. PLSCR-1 NLS	-12.2	-13.86 to -10.54	Yes	****	<0.0001	B-E				linear control vs. PLSCR-1 NLS	-5.718	-7.189 to -4.247	Yes	****	<0.0001	B-E				linear control vs. PLSCR-1 NLS	-0.218	-0.3366 to -0.09943	Yes	***	0.0002	B-E
	Sv40 KO vs. exSv40 NLS	-13.89	-16.08 to -11.71	Yes	****	<0.0001	C-D				Sv40 KO vs. exSv40 NLS	-7.07	-8.725 to -5.415	Yes	****	<0.0001	C-D				Sv40 KO vs. exSv40 NLS	-4.928	-6.399 to -3.457	Yes	****	<0.0001	C-D				Sv40 KO vs. exSv40 NLS	-0.5714	-0.6900 to -0.4528	Yes	****	<0.0001	C-D
	Sv40 KO vs. PLSCR-1 NLS	-21.25	-23.44 to -19.07	Yes	****	<0.0001	C-E				Sv40 KO vs. PLSCR-1 NLS	-12.04	-13.69 to -10.38	Yes	****	<0.0001	C-E				Sv40 KO vs. PLSCR-1 NLS	-5.938	-7.409 to -4.467	Yes	****	<0.0001	C-E				Sv40 KO vs. PLSCR-1 NLS	-0.4954	-0.6140 to -0.3768	Yes	****	<0.0001	C-E
	exSv40 NLS vs. PLSCR-1 NLS	-7.36	-9.542 to -5.178	Yes	****	<0.0001	D-E				exSv40 NLS vs. PLSCR-1 NLS	-4.968	-6.623 to -3.313	Yes	****	<0.0001	D-E				exSv40 NLS vs. PLSCR-1 NLS	-1.01	-2.481 to 0.4607	No	ns	0.2774	D-E				exSv40 NLS vs. PLSCR-1 NLS	0.076	-0.04257 to 0.1946	No	ns	0.3403	D-E
	Test details	Mean 1	Mean 2	Mean Diff.	SE of diff.	n1	n2	q	DF		Test details	Mean 1	Mean 2	Mean Diff.	SE of diff.	n1	n2	q	DF		Test details	Mean 1	Mean 2	Mean Diff.	SE of diff.	n1	n2	q	DF		Test details	Mean 1	Mean 2	Mean Diff.	SE of diff.	n1	n2	q	DF
	plasmid vs. linear control	2.146	4.356	-2.21	0.7293	5	5	4.286	20		plasmid vs. linear control	0.846	2.76	-1.914	0.5531	5	5	4.894	20		plasmid vs. linear control	0.084	0.462	-0.378	0.4915	5	5	1.088	20		plasmid vs. linear control	0.0378	0.414	-0.3762	0.03962	5	5	13.43	20
	plasmid vs. Sv40 KO	2.146	3.946	-1.8	0.7293	5	5	3.49	20		plasmid vs. Sv40 KO	0.846	2.922	-2.076	0.5531	5	5	5.308	20		plasmid vs. Sv40 KO	0.084	0.242	-0.158	0.4915	5	5	0.4546	20		plasmid vs. Sv40 KO	0.0378	0.1366	-0.0988	0.03962	5	5	3.526	20
	plasmid vs. exSv40 NLS	2.146	17.84	-15.69	0.7293	5	5	30.43	20		plasmid vs. exSv40 NLS	0.846	9.992	-9.146	0.5531	5	5	23.38	20		plasmid vs. exSv40 NLS	0.084	5.17	-5.086	0.4915	5	5	14.63	20		plasmid vs. exSv40 NLS	0.0378	0.708	-0.6702	0.03962	5	5	23.92	20
	plasmid vs. PLSCR-1 NLS	2.146	25.2	-23.05	0.7293	5	5	44.71	20		plasmid vs. PLSCR-1 NLS	0.846	14.96	-14.11	0.5531	5	5	36.09	20		plasmid vs. PLSCR-1 NLS	0.084	6.18	-6.096	0.4915	5	5	17.54	20		plasmid vs. PLSCR-1 NLS	0.0378	0.632	-0.5942	0.03962	5	5	21.21	20
	linear control vs. Sv40 KO	4.356	3.946	0.41	0.7293	5	5	0.795	20		linear control vs. Sv40 KO	2.76	2.922	-0.162	0.5531	5	5	0.4142	20		linear control vs. Sv40 KO	0.462	0.242	0.22	0.4915	5	5	0.633	20		linear control vs. Sv40 KO	0.414	0.1366	0.2774	0.03962	5	5	9.9	20
	linear control vs. exSv40 NLS	4.356	17.84	-13.48	0.7293	5	5	26.15	20		linear control vs. exSv40 NLS	2.76	9.992	-7.232	0.5531	5	5	18.49	20		linear control vs. exSv40 NLS	0.462	5.17	-4.708	0.4915	5	5	13.55	20		linear control vs. exSv40 NLS	0.414	0.708	-0.294	0.03962	5	5	10.49	20
	linear control vs. PLSCR-1 NLS	4.356	25.2	-20.84	0.7293	5	5	40.42	20		linear control vs. PLSCR-1 NLS	2.76	14.96	-12.2	0.5531	5	5	31.19	20		linear control vs. PLSCR-1 NLS	0.462	6.18	-5.718	0.4915	5	5	16.45	20		linear control vs. PLSCR-1 NLS	0.414	0.632	-0.218	0.03962	5	5	7.78	20
	Sv40 KO vs. exSv40 NLS	3.946	17.84	-13.89	0.7293	5	5	26.94	20		Sv40 KO vs. exSv40 NLS	2.922	9.992	-7.07	0.5531	5	5	18.08	20		Sv40 KO vs. exSv40 NLS	0.242	5.17	-4.928	0.4915	5	5	14.18	20		Sv40 KO vs. exSv40 NLS	0.1366	0.708	-0.5714	0.03962	5	5	20.39	20
	Sv40 KO vs. PLSCR-1 NLS	3.946	25.2	-21.25	0.7293	5	5	41.21	20		Sv40 KO vs. PLSCR-1 NLS	2.922	14.96	-12.04	0.5531	5	5	30.78	20		Sv40 KO vs. PLSCR-1 NLS	0.242	6.18	-5.938	0.4915	5	5	17.09	20		Sv40 KO vs. PLSCR-1 NLS	0.1366	0.632	-0.4954	0.03962	5	5	17.68	20
	exSv40 NLS vs. PLSCR-1 NLS	17.84	25.2	-7.36	0.7293	5	5	14.27	20		exSv40 NLS vs. PLSCR-1 NLS	9.992	14.96	-4.968	0.5531	5	5	12.7	20		exSv40 NLS vs. PLSCR-1 NLS	5.17	6.18	-1.01	0.4915	5	5	2.906	20		exSv40 NLS vs. PLSCR-1 NLS	0.708	0.632	0.076	0.03962	5	5	2.712	20
	Compact letter display										Compact letter display										Compact letter display										Compact letter display
	PLSCR-1 NLS	A									PLSCR-1 NLS	A									PLSCR-1 NLS	A									exSv40 NLS	A
	exSv40 NLS	B									exSv40 NLS	B									exSv40 NLS	A									PLSCR-1 NLS	A
	linear control	C									Sv40 KO	C									linear control	B									linear control	B
	Sv40 KO	C D									linear control	C									Sv40 KO	B									Sv40 KO	C
	plasmid	D									plasmid	D									plasmid	B									plasmid	C

## Sheet: Figure 5b
	Figure 5b
		plasmid	plasmid	plasmid	plasmid	plasmid	linear control	linear control	linear control	linear control	linear control	SV40 KO	SV40 KO	SV40 KO	SV40 KO	SV40 KO	extSV40	extSV40	extSV40	extSV40	extSV40	PLSCR-1	PLSCR-1	PLSCR-1	PLSCR-1	PLSCR-1
	miniGFP1	1.41	1.71	2.57	3.05	2.18	3.3	4.12	2.88	1.99	2.71	2.7	3.12	2.27	3.2	2.53	15.4	19.5	17.2	17.3	17.5	20.5	27.2	24.6	27.5	25.7
	(1361 bp)
	eGFP	2.29	1.98	1.75	1.93	2.77	2.57	3.27	3.1	2.33	3.91	3	3.11	2.81	2.85	2.66	20.4	17.1	18.4	20.1	18.7	24	24.2	26.5	28.1	27.4
	(2537 bp)
	ABE-P2A-eGFP	1.36	2.13	1.84	2.16	1.9	2.13	1.82	1.66	1.53	2.39	2.14	2.31	1.98	1.81	2.77	12.2	8.46	11.9	11.6	13.1	16	16.6	18	13.4	19.2
	(6976 bp)
	Ordinary one-way ANOVA of Figure 5b miniGFP1										Ordinary one-way ANOVA of Figure 5b eGFP										Ordinary one-way ANOVA of Figure 5b miniGFP1
	Number of families	1									Number of families	1									Number of families	1
	Number of comparisons per family	10									Number of comparisons per family	10									Number of comparisons per family	10
	Alpha	0.05									Alpha	0.05									Alpha	0.05
	Tukey's multiple comparisons test	Mean Diff.	95.00% CI of diff.	Below threshold?	Summary	Adjusted P Value					Tukey's multiple comparisons test	Mean Diff.	95.00% CI of diff.	Below threshold?	Summary	Adjusted P Value					Tukey's multiple comparisons test	Mean Diff.	95.00% CI of diff.	Below threshold?	Summary	Adjusted P Value
	plasmid vs. linear control	-0.816	-3.662 to 2.030	No	ns	0.9087	A-B				plasmid vs. linear control	-0.892	-2.938 to 1.154	No	ns	0.6914	A-B				plasmid vs. linear control	-0.816	-3.662 to 2.030	No	ns	0.9087	A-B
	plasmid vs. Sv40 KO	-0.58	-3.426 to 2.266	No	ns	0.9718	A-C				plasmid vs. Sv40 KO	-0.742	-2.788 to 1.304	No	ns	0.8118	A-C				plasmid vs. Sv40 KO	-0.58	-3.426 to 2.266	No	ns	0.9718	A-C
	plasmid vs. exSv40	-15.2	-18.04 to -12.35	Yes	****	<0.0001	A-D				plasmid vs. exSv40	-16.8	-18.84 to -14.75	Yes	****	<0.0001	A-D				plasmid vs. exSv40	-15.2	-18.04 to -12.35	Yes	****	<0.0001	A-D
	plasmid vs. PLSCR-1 NLS	-22.92	-25.76 to -20.07	Yes	****	<0.0001	A-E				plasmid vs. PLSCR-1 NLS	-23.9	-25.94 to -21.85	Yes	****	<0.0001	A-E				plasmid vs. PLSCR-1 NLS	-22.92	-25.76 to -20.07	Yes	****	<0.0001	A-E
	linear control vs. Sv40 KO	0.236	-2.610 to 3.082	No	ns	0.9991	B-C				linear control vs. Sv40 KO	0.15	-1.896 to 2.196	No	ns	0.9994	B-C				linear control vs. Sv40 KO	0.236	-2.610 to 3.082	No	ns	0.9991	B-C
	linear control vs. exSv40	-14.38	-17.23 to -11.53	Yes	****	<0.0001	B-D				linear control vs. exSv40	-15.9	-17.95 to -13.86	Yes	****	<0.0001	B-D				linear control vs. exSv40	-14.38	-17.23 to -11.53	Yes	****	<0.0001	B-D
	linear control vs. PLSCR-1 NLS	-22.1	-24.95 to -19.25	Yes	****	<0.0001	B-E				linear control vs. PLSCR-1 NLS	-23	-25.05 to -20.96	Yes	****	<0.0001	B-E				linear control vs. PLSCR-1 NLS	-22.1	-24.95 to -19.25	Yes	****	<0.0001	B-E
	Sv40 KO vs. exSv40	-14.62	-17.46 to -11.77	Yes	****	<0.0001	C-D				Sv40 KO vs. exSv40	-16.05	-18.10 to -14.01	Yes	****	<0.0001	C-D				Sv40 KO vs. exSv40	-14.62	-17.46 to -11.77	Yes	****	<0.0001	C-D
	Sv40 KO vs. PLSCR-1 NLS	-22.34	-25.18 to -19.49	Yes	****	<0.0001	C-E				Sv40 KO vs. PLSCR-1 NLS	-23.15	-25.20 to -21.11	Yes	****	<0.0001	C-E				Sv40 KO vs. PLSCR-1 NLS	-22.34	-25.18 to -19.49	Yes	****	<0.0001	C-E
	exSv40 vs. PLSCR-1 NLS	-7.72	-10.57 to -4.874	Yes	****	<0.0001	D-E				exSv40 vs. PLSCR-1 NLS	-7.1	-9.146 to -5.054	Yes	****	<0.0001	D-E				exSv40 vs. PLSCR-1 NLS	-7.72	-10.57 to -4.874	Yes	****	<0.0001	D-E
	Test details	Mean 1	Mean 2	Mean Diff.	SE of diff.	n1	n2	q	DF		Test details	Mean 1	Mean 2	Mean Diff.	SE of diff.	n1	n2	q	DF		Test details	Mean 1	Mean 2	Mean Diff.	SE of diff.	n1	n2	q	DF
	plasmid vs. linear control	2.184	3	-0.816	0.9509	5	5	1.214	20		plasmid vs. linear control	2.144	3.036	-0.892	0.6836	5	5	1.845	20		plasmid vs. linear control	2.184	3	-0.816	0.9509	5	5	1.214	20
	plasmid vs. Sv40 KO	2.184	2.764	-0.58	0.9509	5	5	0.8626	20		plasmid vs. Sv40 KO	2.144	2.886	-0.742	0.6836	5	5	1.535	20		plasmid vs. Sv40 KO	2.184	2.764	-0.58	0.9509	5	5	0.8626	20
	plasmid vs. exSv40	2.184	17.38	-15.2	0.9509	5	5	22.6	20		plasmid vs. exSv40	2.144	18.94	-16.8	0.6836	5	5	34.75	20		plasmid vs. exSv40	2.184	17.38	-15.2	0.9509	5	5	22.6	20
	plasmid vs. PLSCR-1 NLS	2.184	25.1	-22.92	0.9509	5	5	34.08	20		plasmid vs. PLSCR-1 NLS	2.144	26.04	-23.9	0.6836	5	5	49.44	20		plasmid vs. PLSCR-1 NLS	2.184	25.1	-22.92	0.9509	5	5	34.08	20
	linear control vs. Sv40 KO	3	2.764	0.236	0.9509	5	5	0.351	20		linear control vs. Sv40 KO	3.036	2.886	0.15	0.6836	5	5	0.3103	20		linear control vs. Sv40 KO	3	2.764	0.236	0.9509	5	5	0.351	20
	linear control vs. exSv40	3	17.38	-14.38	0.9509	5	5	21.39	20		linear control vs. exSv40	3.036	18.94	-15.9	0.6836	5	5	32.9	20		linear control vs. exSv40	3	17.38	-14.38	0.9509	5	5	21.39	20
	linear control vs. PLSCR-1 NLS	3	25.1	-22.1	0.9509	5	5	32.87	20		linear control vs. PLSCR-1 NLS	3.036	26.04	-23	0.6836	5	5	47.59	20		linear control vs. PLSCR-1 NLS	3	25.1	-22.1	0.9509	5	5	32.87	20
	Sv40 KO vs. exSv40	2.764	17.38	-14.62	0.9509	5	5	21.74	20		Sv40 KO vs. exSv40	2.886	18.94	-16.05	0.6836	5	5	33.21	20		Sv40 KO vs. exSv40	2.764	17.38	-14.62	0.9509	5	5	21.74	20
	Sv40 KO vs. PLSCR-1 NLS	2.764	25.1	-22.34	0.9509	5	5	33.22	20		Sv40 KO vs. PLSCR-1 NLS	2.886	26.04	-23.15	0.6836	5	5	47.9	20		Sv40 KO vs. PLSCR-1 NLS	2.764	25.1	-22.34	0.9509	5	5	33.22	20
	exSv40 vs. PLSCR-1 NLS	17.38	25.1	-7.72	0.9509	5	5	11.48	20		exSv40 vs. PLSCR-1 NLS	18.94	26.04	-7.1	0.6836	5	5	14.69	20		exSv40 vs. PLSCR-1 NLS	17.38	25.1	-7.72	0.9509	5	5	11.48	20
	Compact letter display										Compact letter display										Compact letter display
	PLSCR-1 NLS	A									PLSCR-1 NLS	A									PLSCR-1 NLS	A
	exSv40	B									exSv40	B									exSv40	B
	linear control	C									linear control	C									linear control	C
	Sv40 KO	C									Sv40 KO	C									Sv40 KO	C
	plasmid	C									plasmid	C									plasmid	C

## Sheet: Figure 5c
	Figure 5c
	negative control	plasmid	linear control	SV40 KO	SV40	extSV40	Influenza	BVP	HTLV-1	IGFBP2-1	Hrp-1	PLSCR-1
	0.04	0.24	0.24	0.33	3.59	6.32	5.46	4.14	3.25	1.42	2.05	11.23
	0.07	0.21	0.59	0.39	3.04	6.65	4.56	4.36	5.14	2.76	1.99	11.06
	0.07	0.18	0.46	0.29	3.9	6.05	5.7	5.78	4.92	4.63	0.85	9.22
	0.05	0.2	0.5	0.44	3.05	5.34	7.61	5.19	3.78	3.52	0.25	8.63
	Ordinary one-way ANOVA of Figure 5c
	Number of families	1
	Number of comparisons per family	66
	Alpha	0.05
	Tukey's multiple comparisons test	Mean Diff.	95.00% CI of diff.	Below threshold?	Summary	Adjusted P Value
	negative control vs. plasmid	-0.15	-2.148 to 1.848	No	ns	>0.9999	A-B
	negative control vs. linear control	-0.39	-2.388 to 1.608	No	ns	>0.9999	A-C
	negative control vs. SV40 KO	-0.305	-2.303 to 1.693	No	ns	>0.9999	A-D
	negative control vs. SV40	-3.338	-5.335 to -1.340	Yes	****	<0.0001	A-E
	negative control vs. extSV40	-6.033	-8.030 to -4.035	Yes	****	<0.0001	A-F
	negative control vs. Influenza	-5.775	-7.773 to -3.777	Yes	****	<0.0001	A-G
	negative control vs. BVP	-4.81	-6.808 to -2.812	Yes	****	<0.0001	A-H
	negative control vs. HTLV-1	-4.215	-6.213 to -2.217	Yes	****	<0.0001	A-I
	negative control vs. IGFBP2-1	-3.025	-5.023 to -1.027	Yes	***	0.0003	A-J
	negative control vs. Hrp-1	-1.228	-3.225 to 0.7700	No	ns	0.5964	A-K
	negative control vs. PLSCR-1	-9.978	-11.98 to -7.980	Yes	****	<0.0001	A-L
	plasmid vs. linear control	-0.24	-2.238 to 1.758	No	ns	>0.9999	B-C
	plasmid vs. SV40 KO	-0.155	-2.153 to 1.843	No	ns	>0.9999	B-D
	plasmid vs. SV40	-3.188	-5.185 to -1.190	Yes	***	0.0001	B-E
	plasmid vs. extSV40	-5.883	-7.880 to -3.885	Yes	****	<0.0001	B-F
	plasmid vs. Influenza	-5.625	-7.623 to -3.627	Yes	****	<0.0001	B-G
	plasmid vs. BVP	-4.66	-6.658 to -2.662	Yes	****	<0.0001	B-H
	plasmid vs. HTLV-1	-4.065	-6.063 to -2.067	Yes	****	<0.0001	B-I
	plasmid vs. IGFBP2-1	-2.875	-4.873 to -0.8775	Yes	***	0.0008	B-J
	plasmid vs. Hrp-1	-1.078	-3.075 to 0.9200	No	ns	0.7616	B-K
	plasmid vs. PLSCR-1	-9.828	-11.83 to -7.830	Yes	****	<0.0001	B-L
	linear control vs. SV40 KO	0.085	-1.913 to 2.083	No	ns	>0.9999	C-D
	linear control vs. SV40	-2.948	-4.945 to -0.9500	Yes	***	0.0005	C-E
	linear control vs. extSV40	-5.643	-7.640 to -3.645	Yes	****	<0.0001	C-F
	linear control vs. Influenza	-5.385	-7.383 to -3.387	Yes	****	<0.0001	C-G
	linear control vs. BVP	-4.42	-6.418 to -2.422	Yes	****	<0.0001	C-H
	linear control vs. HTLV-1	-3.825	-5.823 to -1.827	Yes	****	<0.0001	C-I
	linear control vs. IGFBP2-1	-2.635	-4.633 to -0.6375	Yes	**	0.0025	C-J
	linear control vs. Hrp-1	-0.8375	-2.835 to 1.160	No	ns	0.9411	C-K
	linear control vs. PLSCR-1	-9.588	-11.59 to -7.590	Yes	****	<0.0001	C-L
	SV40 KO vs. SV40	-3.033	-5.030 to -1.035	Yes	***	0.0003	D-E
	SV40 KO vs. extSV40	-5.728	-7.725 to -3.730	Yes	****	<0.0001	D-F
	SV40 KO vs. Influenza	-5.47	-7.468 to -3.472	Yes	****	<0.0001	D-G
	SV40 KO vs. BVP	-4.505	-6.503 to -2.507	Yes	****	<0.0001	D-H
	SV40 KO vs. HTLV-1	-3.91	-5.908 to -1.912	Yes	****	<0.0001	D-I
	SV40 KO vs. IGFBP2-1	-2.72	-4.718 to -0.7225	Yes	**	0.0017	D-J
	SV40 KO vs. Hrp-1	-0.9225	-2.920 to 1.075	No	ns	0.8934	D-K
	SV40 KO vs. PLSCR-1	-9.673	-11.67 to -7.675	Yes	****	<0.0001	D-L
	SV40 vs. extSV40	-2.695	-4.693 to -0.6975	Yes	**	0.0019	E-F
	SV40 vs. Influenza	-2.438	-4.435 to -0.4400	Yes	**	0.0067	E-G
	SV40 vs. BVP	-1.473	-3.470 to 0.5250	No	ns	0.3311	E-H
	SV40 vs. HTLV-1	-0.8775	-2.875 to 1.120	No	ns	0.9209	E-I
	SV40 vs. IGFBP2-1	0.3125	-1.685 to 2.310	No	ns	>0.9999	E-J
	SV40 vs. Hrp-1	2.11	0.1125 to 4.108	Yes	*	0.0308	E-K
	SV40 vs. PLSCR-1	-6.64	-8.638 to -4.642	Yes	****	<0.0001	E-L
	extSV40 vs. Influenza	0.2575	-1.740 to 2.255	No	ns	>0.9999	F-G
	extSV40 vs. BVP	1.223	-0.7750 to 3.220	No	ns	0.6022	F-H
	extSV40 vs. HTLV-1	1.818	-0.1800 to 3.815	No	ns	0.1034	F-I
	extSV40 vs. IGFBP2-1	3.008	1.010 to 5.005	Yes	***	0.0004	F-J
	extSV40 vs. Hrp-1	4.805	2.807 to 6.803	Yes	****	<0.0001	F-K
	extSV40 vs. PLSCR-1	-3.945	-5.943 to -1.947	Yes	****	<0.0001	F-L
	Influenza vs. BVP	0.965	-1.033 to 2.963	No	ns	0.8628	G-H
	Influenza vs. HTLV-1	1.56	-0.4375 to 3.558	No	ns	0.2548	G-I
	Influenza vs. IGFBP2-1	2.75	0.7525 to 4.748	Yes	**	0.0014	G-J
	Influenza vs. Hrp-1	4.548	2.550 to 6.545	Yes	****	<0.0001	G-K
	Influenza vs. PLSCR-1	-4.203	-6.200 to -2.205	Yes	****	<0.0001	G-L
	BVP vs. HTLV-1	0.595	-1.403 to 2.593	No	ns	0.9955	H-I
	BVP vs. IGFBP2-1	1.785	-0.2125 to 3.783	No	ns	0.117	H-J
	BVP vs. Hrp-1	3.583	1.585 to 5.580	Yes	****	<0.0001	H-K
	BVP vs. PLSCR-1	-5.168	-7.165 to -3.170	Yes	****	<0.0001	H-L
	HTLV-1 vs. IGFBP2-1	1.19	-0.8075 to 3.188	No	ns	0.6394	I-J
	HTLV-1 vs. Hrp-1	2.988	0.9900 to 4.985	Yes	***	0.0004	I-K
	HTLV-1 vs. PLSCR-1	-5.763	-7.760 to -3.765	Yes	****	<0.0001	I-L
	IGFBP2-1 vs. Hrp-1	1.798	-0.2000 to 3.795	No	ns	0.1116	J-K
	IGFBP2-1 vs. PLSCR-1	-6.953	-8.950 to -4.955	Yes	****	<0.0001	J-L
	Hrp-1 vs. PLSCR-1	-8.75	-10.75 to -6.752	Yes	****	<0.0001	K-L
	Test details	Mean 1	Mean 2	Mean Diff.	SE of diff.	n1	n2	q	DF
	negative control vs. plasmid	0.0575	0.2075	-0.15	0.5723	4	4	0.3707	36
	negative control vs. linear control	0.0575	0.4475	-0.39	0.5723	4	4	0.9637	36
	negative control vs. SV40 KO	0.0575	0.3625	-0.305	0.5723	4	4	0.7537	36
	negative control vs. SV40	0.0575	3.395	-3.338	0.5723	4	4	8.247	36
	negative control vs. extSV40	0.0575	6.09	-6.033	0.5723	4	4	14.91	36
	negative control vs. Influenza	0.0575	5.833	-5.775	0.5723	4	4	14.27	36
	negative control vs. BVP	0.0575	4.868	-4.81	0.5723	4	4	11.89	36
	negative control vs. HTLV-1	0.0575	4.273	-4.215	0.5723	4	4	10.42	36
	negative control vs. IGFBP2-1	0.0575	3.083	-3.025	0.5723	4	4	7.475	36
	negative control vs. Hrp-1	0.0575	1.285	-1.228	0.5723	4	4	3.033	36
	negative control vs. PLSCR-1	0.0575	10.04	-9.978	0.5723	4	4	24.66	36
	plasmid vs. linear control	0.2075	0.4475	-0.24	0.5723	4	4	0.5931	36
	plasmid vs. SV40 KO	0.2075	0.3625	-0.155	0.5723	4	4	0.383	36
	plasmid vs. SV40	0.2075	3.395	-3.188	0.5723	4	4	7.877	36
	plasmid vs. extSV40	0.2075	6.09	-5.883	0.5723	4	4	14.54	36
	plasmid vs. Influenza	0.2075	5.833	-5.625	0.5723	4	4	13.9	36
	plasmid vs. BVP	0.2075	4.868	-4.66	0.5723	4	4	11.52	36
	plasmid vs. HTLV-1	0.2075	4.273	-4.065	0.5723	4	4	10.04	36
	plasmid vs. IGFBP2-1	0.2075	3.083	-2.875	0.5723	4	4	7.104	36
	plasmid vs. Hrp-1	0.2075	1.285	-1.078	0.5723	4	4	2.663	36
	plasmid vs. PLSCR-1	0.2075	10.04	-9.828	0.5723	4	4	24.28	36
	linear control vs. SV40 KO	0.4475	0.3625	0.085	0.5723	4	4	0.21	36
	linear control vs. SV40	0.4475	3.395	-2.948	0.5723	4	4	7.283	36
	linear control vs. extSV40	0.4475	6.09	-5.643	0.5723	4	4	13.94	36
	linear control vs. Influenza	0.4475	5.833	-5.385	0.5723	4	4	13.31	36
	linear control vs. BVP	0.4475	4.868	-4.42	0.5723	4	4	10.92	36
	linear control vs. HTLV-1	0.4475	4.273	-3.825	0.5723	4	4	9.452	36
	linear control vs. IGFBP2-1	0.4475	3.083	-2.635	0.5723	4	4	6.511	36
	linear control vs. Hrp-1	0.4475	1.285	-0.8375	0.5723	4	4	2.07	36
	linear control vs. PLSCR-1	0.4475	10.04	-9.588	0.5723	4	4	23.69	36
	SV40 KO vs. SV40	0.3625	3.395	-3.033	0.5723	4	4	7.494	36
	SV40 KO vs. extSV40	0.3625	6.09	-5.728	0.5723	4	4	14.15	36
	SV40 KO vs. Influenza	0.3625	5.833	-5.47	0.5723	4	4	13.52	36
	SV40 KO vs. BVP	0.3625	4.868	-4.505	0.5723	4	4	11.13	36
	SV40 KO vs. HTLV-1	0.3625	4.273	-3.91	0.5723	4	4	9.662	36
	SV40 KO vs. IGFBP2-1	0.3625	3.083	-2.72	0.5723	4	4	6.721	36
	SV40 KO vs. Hrp-1	0.3625	1.285	-0.9225	0.5723	4	4	2.28	36
	SV40 KO vs. PLSCR-1	0.3625	10.04	-9.673	0.5723	4	4	23.9	36
	SV40 vs. extSV40	3.395	6.09	-2.695	0.5723	4	4	6.66	36
	SV40 vs. Influenza	3.395	5.833	-2.438	0.5723	4	4	6.023	36
	SV40 vs. BVP	3.395	4.868	-1.473	0.5723	4	4	3.639	36
	SV40 vs. HTLV-1	3.395	4.273	-0.8775	0.5723	4	4	2.168	36
	SV40 vs. IGFBP2-1	3.395	3.083	0.3125	0.5723	4	4	0.7722	36
	SV40 vs. Hrp-1	3.395	1.285	2.11	0.5723	4	4	5.214	36
	SV40 vs. PLSCR-1	3.395	10.04	-6.64	0.5723	4	4	16.41	36
	extSV40 vs. Influenza	6.09	5.833	0.2575	0.5723	4	4	0.6363	36
	extSV40 vs. BVP	6.09	4.868	1.223	0.5723	4	4	3.021	36
	extSV40 vs. HTLV-1	6.09	4.273	1.818	0.5723	4	4	4.491	36
	extSV40 vs. IGFBP2-1	6.09	3.083	3.008	0.5723	4	4	7.432	36
	extSV40 vs. Hrp-1	6.09	1.285	4.805	0.5723	4	4	11.87	36
	extSV40 vs. PLSCR-1	6.09	10.04	-3.945	0.5723	4	4	9.748	36
	Influenza vs. BVP	5.833	4.868	0.965	0.5723	4	4	2.385	36
	Influenza vs. HTLV-1	5.833	4.273	1.56	0.5723	4	4	3.855	36
	Influenza vs. IGFBP2-1	5.833	3.083	2.75	0.5723	4	4	6.795	36
	Influenza vs. Hrp-1	5.833	1.285	4.548	0.5723	4	4	11.24	36
	Influenza vs. PLSCR-1	5.833	10.04	-4.203	0.5723	4	4	10.38	36
	BVP vs. HTLV-1	4.868	4.273	0.595	0.5723	4	4	1.47	36
	BVP vs. IGFBP2-1	4.868	3.083	1.785	0.5723	4	4	4.411	36
	BVP vs. Hrp-1	4.868	1.285	3.583	0.5723	4	4	8.853	36
	BVP vs. PLSCR-1	4.868	10.04	-5.168	0.5723	4	4	12.77	36
	HTLV-1 vs. IGFBP2-1	4.273	3.083	1.19	0.5723	4	4	2.941	36
	HTLV-1 vs. Hrp-1	4.273	1.285	2.988	0.5723	4	4	7.382	36
	HTLV-1 vs. PLSCR-1	4.273	10.04	-5.763	0.5723	4	4	14.24	36
	IGFBP2-1 vs. Hrp-1	3.083	1.285	1.798	0.5723	4	4	4.442	36
	IGFBP2-1 vs. PLSCR-1	3.083	10.04	-6.953	0.5723	4	4	17.18	36
	Hrp-1 vs. PLSCR-1	1.285	10.04	-8.75	0.5723	4	4	21.62	36
	Compact letter display
	PLSCR-1	A
	extSV40	B
	Influenza	B
	BVP	B C
	HTLV-1	B C
	SV40	C
	IGFBP2-1	C D
	Hrp-1	D E
	linear control	E
	SV40 KO	E
	plasmid	E
	negative control	E

## Sheet: Figure 5d
	Figure 5d
	Hours	negative control	negative control	negative control	linear control	linear control	linear control	SV40 KO	SV40 KO	SV40 KO	extSV40	extSV40	extSV40	PLSCR-1	PLSCR-1	PLSCR-1
	24	0	0.02	0.02	0	0	0.03	0.02	0.02	0.03	0.15	0.12	0.29	0.45	0.34	0.39
	48	0.08	0.09	0.14	0.2	0.26	0.39	0.44	0.42	0.23	4.47	5.79	7.25	9.66	8.1	8.3
	72	0.22	0.29	0.34	0.71	0.54	0.83	0.81	0.86	0.91	11.63	10.79	13.61	18.14	16.03	17.73
	120	1.36	1.11	1.68	4.89	4.83	4.55	4.96	4.11	6.67	48.34	49.88	52.69	54.78	55.58	57.87
