# Supplementary material for: Highly efficient expression of DNA-peptide conjugates in growth-arrested cells
Source: Nat Commun. 2026 Jan 7;17:1422. doi: 10.1038/s41467-025-68167-5 (PMC12881617; doi:10.1038/s41467-025-68167-5)
Supplement: Supplementary file 6 — Source Data [file 41467_2025_68167_MOESM6_ESM.zip › Source Data/Source Data_Supplementary Information.xlsx]

## Sheet: SI Figure 1
	SI Figure 1 urea-PAGE gels

## Sheet: SI Figure 2
	SI Figure 2 urea-PAGE gels

## Sheet: SI Figure 3
	SI Figure 3 Agarose Gel

## Sheet: SI Figure 4
	SI Figure 4
	SI 4 (sv40)											SI 4 (inf)
	linear control	SV40 NLS	SV40 NLS	SV40 NLS	SV40 NLS	SV40 NLS						Influenza	Influenza	Influenza
		Lx1	Lx2	Lx3	Lx4	Lx5						NLS Lx1	NLS Lx2	NLS Lx3
	2.57	7.55	11.1	16.1	17	13.7						13.6	18.8	15.3
	3.27	6.93	9.62	16.6	17.1	13.9						14.9	17.4	18.2
	3.1	6.85	10.9	15.3	16	16						13.1	17.6	17.8
	2.33	7.14	10.4	15.6	15.9	19.3						13.7	17.4	18.9
	2.91	6.59	9.74	15.4	14.9	13.3						14.2	18.1	19.7
	Ordinary one-way ANOVA of SI 4 (sv40)											Ordinary one-way ANOVA of SI 4 (inf)
	Number of families	1										Number of families	1
	Number of comparisons per family	15										Number of comparisons per family	3
	Alpha	0.05										Alpha	0.05
	Tukey's multiple comparisons test	Mean Diff.	95.00% CI of diff.	Below threshold?	Summary	Adjusted P Value						Tukey's multiple comparisons test	Mean Diff.	95.00% CI of diff.	Below threshold?	Summary	Adjusted P Value
	linear control vs. SV40 NLS Lx1	-4.176	-6.445 to -1.907	Yes	****	<0.0001	A-B					Influenza NLS Lx1 vs. Influenza NLS Lx2	-3.96	-5.806 to -2.114	Yes	***	0.0003	A-B
	linear control vs. SV40 NLS Lx2	-7.516	-9.785 to -5.247	Yes	****	<0.0001	A-C					Influenza NLS Lx1 vs. Influenza NLS Lx3	-4.08	-5.926 to -2.234	Yes	***	0.0002	A-C
	linear control vs. SV40 NLS Lx3	-12.96	-15.23 to -10.69	Yes	****	<0.0001	A-D					Influenza NLS Lx2 vs. Influenza NLS Lx3	-0.12	-1.966 to 1.726	No	ns	0.9836	B-C
	linear control vs. SV40 NLS Lx4	-13.34	-15.61 to -11.07	Yes	****	<0.0001	A-E
	linear control vs. SV40 NLS Lx5	-12.4	-14.67 to -10.13	Yes	****	<0.0001	A-F					Test details	Mean 1	Mean 2	Mean Diff.	SE of diff.	n1	n2	q	DF
	SV40 NLS Lx1 vs. SV40 NLS Lx2	-3.34	-5.609 to -1.071	Yes	**	0.0016	B-C					Influenza NLS Lx1 vs. Influenza NLS Lx2	13.9	17.86	-3.96	0.6919	5	5	8.095	12
	SV40 NLS Lx1 vs. SV40 NLS Lx3	-8.788	-11.06 to -6.519	Yes	****	<0.0001	B-D					Influenza NLS Lx1 vs. Influenza NLS Lx3	13.9	17.98	-4.08	0.6919	5	5	8.34	12
	SV40 NLS Lx1 vs. SV40 NLS Lx4	-9.168	-11.44 to -6.899	Yes	****	<0.0001	B-E					Influenza NLS Lx2 vs. Influenza NLS Lx3	17.86	17.98	-0.12	0.6919	5	5	0.2453	12
	SV40 NLS Lx1 vs. SV40 NLS Lx5	-8.228	-10.50 to -5.959	Yes	****	<0.0001	B-F
	SV40 NLS Lx2 vs. SV40 NLS Lx3	-5.448	-7.717 to -3.179	Yes	****	<0.0001	C-D					Compact letter display
	SV40 NLS Lx2 vs. SV40 NLS Lx4	-5.828	-8.097 to -3.559	Yes	****	<0.0001	C-E					Influenza NLS Lx3	A
	SV40 NLS Lx2 vs. SV40 NLS Lx5	-4.888	-7.157 to -2.619	Yes	****	<0.0001	C-F					Influenza NLS Lx2	A
	SV40 NLS Lx3 vs. SV40 NLS Lx4	-0.38	-2.649 to 1.889	No	ns	0.9949	D-E					Influenza NLS Lx1	B
	SV40 NLS Lx3 vs. SV40 NLS Lx5	0.56	-1.709 to 2.829	No	ns	0.9712	D-F
	SV40 NLS Lx4 vs. SV40 NLS Lx5	0.94	-1.329 to 3.209	No	ns	0.7923	E-F
	Test details	Mean 1	Mean 2	Mean Diff.	SE of diff.	n1	n2	q	DF
	linear control vs. SV40 NLS Lx1	2.836	7.012	-4.176	0.7339	5	5	8.047	24
	linear control vs. SV40 NLS Lx2	2.836	10.35	-7.516	0.7339	5	5	14.48	24
	linear control vs. SV40 NLS Lx3	2.836	15.8	-12.96	0.7339	5	5	24.98	24
	linear control vs. SV40 NLS Lx4	2.836	16.18	-13.34	0.7339	5	5	25.71	24
	linear control vs. SV40 NLS Lx5	2.836	15.24	-12.4	0.7339	5	5	23.9	24
	SV40 NLS Lx1 vs. SV40 NLS Lx2	7.012	10.35	-3.34	0.7339	5	5	6.436	24
	SV40 NLS Lx1 vs. SV40 NLS Lx3	7.012	15.8	-8.788	0.7339	5	5	16.93	24
	SV40 NLS Lx1 vs. SV40 NLS Lx4	7.012	16.18	-9.168	0.7339	5	5	17.67	24
	SV40 NLS Lx1 vs. SV40 NLS Lx5	7.012	15.24	-8.228	0.7339	5	5	15.85	24
	SV40 NLS Lx2 vs. SV40 NLS Lx3	10.35	15.8	-5.448	0.7339	5	5	10.5	24
	SV40 NLS Lx2 vs. SV40 NLS Lx4	10.35	16.18	-5.828	0.7339	5	5	11.23	24
	SV40 NLS Lx2 vs. SV40 NLS Lx5	10.35	15.24	-4.888	0.7339	5	5	9.419	24
	SV40 NLS Lx3 vs. SV40 NLS Lx4	15.8	16.18	-0.38	0.7339	5	5	0.7322	24
	SV40 NLS Lx3 vs. SV40 NLS Lx5	15.8	15.24	0.56	0.7339	5	5	1.079	24
	SV40 NLS Lx4 vs. SV40 NLS Lx5	16.18	15.24	0.94	0.7339	5	5	1.811	24
	Compact letter display
	SV40 NLS Lx4	A
	SV40 NLS Lx3	A
	SV40 NLS Lx5	A
	SV40 NLS Lx2	B
	SV40 NLS Lx1	C
	linear control	D

## Sheet: SI Figure 5
	SI Figure 5
	linear control	2x SV40 Lx1	2x SV40 Lx3	2x SV40 Lx5
	3.23	0.39	1.32	0.35
	2.64	0.9	1.14	1.72
	2.91	0.81	1.14	1.01
	2.75	0.75	0.78	0.83
	2.68	0.9	1.04	0.89
	Ordinary one-way ANOVA of SI 5
	Number of families	1
	Number of comparisons per family	6
	Alpha	0.05
	Tukey's multiple comparisons test	Mean Diff.	95.00% CI of diff.	Below threshold?	Summary	Adjusted P Value
	linear control vs. 2x SV40 Lx1	2.092	1.531 to 2.653	Yes	****	<0.0001	A-B
	linear control vs. 2x SV40 Lx3	1.758	1.197 to 2.319	Yes	****	<0.0001	A-C
	linear control vs. 2x SV40 Lx5	1.882	1.321 to 2.443	Yes	****	<0.0001	A-D
	2x SV40 Lx1 vs. 2x SV40 Lx3	-0.334	-0.8952 to 0.2272	No	ns	0.3544	B-C
	2x SV40 Lx1 vs. 2x SV40 Lx5	-0.21	-0.7712 to 0.3512	No	ns	0.7117	B-D
	2x SV40 Lx3 vs. 2x SV40 Lx5	0.124	-0.4372 to 0.6852	No	ns	0.9201	C-D
	Test details	Mean 1	Mean 2	Mean Diff.	SE of diff.	n1	n2	q	DF
	linear control vs. 2x SV40 Lx1	2.842	0.75	2.092	0.1962	5	5	15.08	16
	linear control vs. 2x SV40 Lx3	2.842	1.084	1.758	0.1962	5	5	12.67	16
	linear control vs. 2x SV40 Lx5	2.842	0.96	1.882	0.1962	5	5	13.57	16
	2x SV40 Lx1 vs. 2x SV40 Lx3	0.75	1.084	-0.334	0.1962	5	5	2.408	16
	2x SV40 Lx1 vs. 2x SV40 Lx5	0.75	0.96	-0.21	0.1962	5	5	1.514	16
	2x SV40 Lx3 vs. 2x SV40 Lx5	1.084	0.96	0.124	0.1962	5	5	0.894	16
	Compact letter display
	linear control	A
	2x SV40 Lx3	B
	2x SV40 Lx5	B
	2x SV40 Lx1	B

## Sheet: SI Figure 6
	SI Figure 6
	linear control	+ SV40 KO	\+ SV40	+ extSV40	+ HTLV-1	+ IGFBP2-1	+ PLSCR-1
	3.23	3.44	4.05	3.24	3.48	4.22	4.11
	2.64	2.59	3.31	3.37	4.04	3.32	2.59
	2.91	3.26	3.26	3.26	3.42	3.18	2.37
	2.75	3.26	2.78	2.9	2.66	2.48	2.79
	2.68	3.12	2.87	2.41	2.56	2.3	2.66
	Ordinary one-way ANOVA of SI 6
	Number of families	1
	Number of comparisons per family	21
	Alpha	0.05
	Tukey's multiple comparisons test	Mean Diff.	95.00% CI of diff.	Below threshold?	Summary	Adjusted P Value
	linear control vs. + SV40 KO	-0.292	-1.368 to 0.7836	No	ns	0.9755	A-B
	linear control vs. + SV40	-0.412	-1.488 to 0.6636	No	ns	0.8824	A-C
	linear control vs. + extSV40	-0.194	-1.270 to 0.8816	No	ns	0.9971	A-D
	linear control vs. + HTLV-1	-0.39	-1.466 to 0.6856	No	ns	0.9064	A-E
	linear control vs. + IGFBP2-1	-0.258	-1.334 to 0.8176	No	ns	0.9869	A-F
	linear control vs. + PLSCR-1	-0.062	-1.138 to 1.014	No	ns	>0.9999	A-G
	+ SV40 KO vs. + SV40	-0.12	-1.196 to 0.9556	No	ns	0.9998	B-C
	+ SV40 KO vs. + extSV40	0.098	-0.9776 to 1.174	No	ns	>0.9999	B-D
	+ SV40 KO vs. + HTLV-1	-0.098	-1.174 to 0.9776	No	ns	>0.9999	B-E
	+ SV40 KO vs. + IGFBP2-1	0.034	-1.042 to 1.110	No	ns	>0.9999	B-F
	+ SV40 KO vs. + PLSCR-1	0.23	-0.8456 to 1.306	No	ns	0.9928	B-G
	+ SV40 vs. + extSV40	0.218	-0.8576 to 1.294	No	ns	0.9946	C-D
	+ SV40 vs. + HTLV-1	0.022	-1.054 to 1.098	No	ns	>0.9999	C-E
	+ SV40 vs. + IGFBP2-1	0.154	-0.9216 to 1.230	No	ns	0.9992	C-F
	+ SV40 vs. + PLSCR-1	0.35	-0.7256 to 1.426	No	ns	0.9419	C-G
	+ extSV40 vs. + HTLV-1	-0.196	-1.272 to 0.8796	No	ns	0.997	D-E
	+ extSV40 vs. + IGFBP2-1	-0.064	-1.140 to 1.012	No	ns	>0.9999	D-F
	+ extSV40 vs. + PLSCR-1	0.132	-0.9436 to 1.208	No	ns	0.9997	D-G
	+ HTLV-1 vs. + IGFBP2-1	0.1320	-0.9436 to 1.208	No	ns	0.9997	E-F
	+ HTLV-1 vs. + PLSCR-1	0.3280	-0.7476 to 1.404	No	ns	0.957	E-G
	+ IGFBP2-1 vs. + PLSCR-1	0.1960	-0.8796 to 1.272	No	ns	0.997	F-G
	Test details	Mean 1	Mean 2	Mean Diff.	SE of diff.	n1	n2	q
	linear control vs. + SV40 KO	2.842	3.134	-0.292	0.3391	5	5	1.218
	linear control vs. + SV40	2.842	3.254	-0.412	0.3391	5	5	1.718
	linear control vs. + extSV40	2.842	3.036	-0.194	0.3391	5	5	0.8092
	linear control vs. + HTLV-1	2.842	3.232	-0.39	0.3391	5	5	1.627
	linear control vs. + IGFBP2-1	2.842	3.1	-0.258	0.3391	5	5	1.076
	linear control vs. + PLSCR-1	2.842	2.904	-0.062	0.3391	5	5	0.2586
	+ SV40 KO vs. + SV40	3.134	3.254	-0.12	0.3391	5	5	0.5005
	+ SV40 KO vs. + extSV40	3.134	3.036	0.098	0.3391	5	5	0.4087
	+ SV40 KO vs. + HTLV-1	3.134	3.232	-0.098	0.3391	5	5	0.4087
	+ SV40 KO vs. + IGFBP2-1	3.134	3.1	0.034	0.3391	5	5	0.1418
	+ SV40 KO vs. + PLSCR-1	3.134	2.904	0.23	0.3391	5	5	0.9593
	+ SV40 vs. + extSV40	3.254	3.036	0.218	0.3391	5	5	0.9093
	+ SV40 vs. + HTLV-1	3.254	3.232	0.022	0.3391	5	5	0.09176
	+ SV40 vs. + IGFBP2-1	3.254	3.1	0.154	0.3391	5	5	0.6423
	+ SV40 vs. + PLSCR-1	3.254	2.904	0.35	0.3391	5	5	1.46
	+ extSV40 vs. + HTLV-1	3.036	3.232	-0.196	0.3391	5	5	0.8175
	+ extSV40 vs. + IGFBP2-1	3.036	3.1	-0.064	0.3391	5	5	0.2669
	+ extSV40 vs. + PLSCR-1	3.036	2.904	0.132	0.3391	5	5	0.5506
	+ HTLV-1 vs. + IGFBP2-1	3.232	3.1	0.132	0.3391	5	5	0.5506
	+ HTLV-1 vs. + PLSCR-1	3.232	2.904	0.328	0.3391	5	5	1.368
	+ IGFBP2-1 vs. + PLSCR-1	3.100	2.904	0.196	0.3391	5	5	0.8175
	Compact letter display
	0	A
	+ HTLV-1	A
	+ SV40 KO	A
	+ IGFBP2-1	A
	+ extSV40	A
	+ PLSCR-1	A
	linear control	A

## Sheet: SI Figure 7
	SI Figure 7
	plasmid	linear control	SV40 KO	extSV40	PLSCR-1
	20726	43896	52120	42115	38295
	35521	49020	42766	49597	28178
	37075	47531	58094	60801	37491
	30707	51183	48463	59870	52187
	42959	65065	65170	63629	54822
	Ordinary one-way ANOVA of SI 7
	Number of families	1
	Number of comparisons per family	10
	Alpha	0.05
	Tukey's multiple comparisons test	Mean Diff.	95.00% CI of diff.	Below threshold?	Summary	Adjusted P Value
	plasmid vs. linear control	-17941	-35186 to -696.8	Yes	*	0.039	A-B
	plasmid vs. SV40 KO	-19925	-37170 to -2680	Yes	*	0.0187	A-C
	plasmid vs. extSV40	-21805	-39049 to -4560	Yes	**	0.0091	A-D
	plasmid vs. PLSCR-1	-8797	-26042 to 8448	No	ns	0.5582	A-E
	linear control vs. SV40 KO	-1984	-19228 to 15261	No	ns	0.9967	B-C
	linear control vs. extSV40	-3863	-21108 to 13381	No	ns	0.9606	B-D
	linear control vs. PLSCR-1	9144	-8100 to 26389	No	ns	0.5221	B-E
	SV40 KO vs. extSV40	-1880	-19124 to 15365	No	ns	0.9973	C-D
	SV40 KO vs. PLSCR-1	11128	-6117 to 28373	No	ns	0.334	C-E
	extSV40 vs. PLSCR-1	13008	-4237 to 30252	No	ns	0.2	D-E
	Test details	Mean 1	Mean 2	Mean Diff.	SE of diff.	n1	n2	q	DF
	plasmid vs. linear control	33398	51339	-17941	5763	5	5	4.403	20
	plasmid vs. SV40 KO	33398	53323	-19925	5763	5	5	4.89	20
	plasmid vs. extSV40	33398	55202	-21805	5763	5	5	5.351	20
	plasmid vs. PLSCR-1	33398	42195	-8797	5763	5	5	2.159	20
	linear control vs. SV40 KO	51339	53323	-1984	5763	5	5	0.4868	20
	linear control vs. extSV40	51339	55202	-3863	5763	5	5	0.9481	20
	linear control vs. PLSCR-1	51339	42195	9144	5763	5	5	2.244	20
	SV40 KO vs. extSV40	53323	55202	-1880	5763	5	5	0.4613	20
	SV40 KO vs. PLSCR-1	53323	42195	11128	5763	5	5	2.731	20
	extSV40 vs. PLSCR-1	55202	42195	13008	5763	5	5	3.192	20
	Compact letter display
	extSV40	A
	SV40 KO	A
	linear control	A
	PLSCR-1	A B
	plasmid	B

## Sheet: SI Figure 8
	SI Figure 8
	SI 8 extranuclear DNA copies										SI 8 Nuclear DNA Copies										SI 8 Total DNA copies
	plasmid	linear control	SV40 KO	extSV40	PLSCR-1						plasmid	linear control	SV40 KO	extSV40	PLSCR-1						plasmid	linear control	SV40 KO	extSV40	PLSCR-1
	33519	49849	48631	51822	47418						62	119	124	1396	2295						33580	49968	48755	53218	49714
	29520	46192	40459	43934	31364						74	113	66	725	2454						29594	46304	40525	44659	33818
	41293	40895	31448	41054	47202						86	197	162	1254	1232						41380	41091	31609	42308	48434
	Ordinary one-way ANOVA of SI 8 extra										Ordinary one-way ANOVA of SI 8 nuc										Ordinary one-way ANOVA of SI 8 tot
	Number of families	1									Number of families	1									Number of families	1
	Number of comparisons per family	10									Number of comparisons per family	10									Number of comparisons per family	10
	Alpha	0.05									Alpha	0.05									Alpha	0.05
	Tukey's multiple comparisons test	Mean Diff.	95.00% CI of diff.	Below threshold?	Summary	Adjusted P Value					Tukey's multiple comparisons test	Mean Diff.	95.00% CI of diff.	Below threshold?	Summary	Adjusted P Value					Tukey's multiple comparisons test	Mean Diff.	95.00% CI of diff.	Below threshold?	Summary	Adjusted P Value
	plasmid vs. linear control	-10868	-29710 to 7974	No	ns	0.3767	A-B				plasmid vs. linear control	-69	-977.2 to 839.2	No	ns	0.999	A-B				plasmid vs. linear control	-10936	-29567 to 7694	No	ns	0.3614	A-B
	plasmid vs. SV40 KO	-5402	-24244 to 13440	No	ns	0.8735	A-C				plasmid vs. SV40 KO	-43.33	-951.5 to 864.9	No	ns	0.9998	A-C				plasmid vs. SV40 KO	-5445	-24075 to 13185	No	ns	0.866	A-C
	plasmid vs. extSV40	-10826	-29668 to 8016	No	ns	0.3801	A-D				plasmid vs. extSV40	-1051	-1959 to -142.8	Yes	*	0.0224	A-D				plasmid vs. extSV40	-11877	-30507 to 6753	No	ns	0.2919	A-D
	plasmid vs. PLSCR-1	-7217	-26059 to 11624	No	ns	0.719	A-E				plasmid vs. PLSCR-1	-1920	-2828 to -1011	Yes	***	0.0003	A-E				plasmid vs. PLSCR-1	-9137	-27768 to 9493	No	ns	0.5211	A-E
	linear control vs. SV40 KO	5466	-13376 to 24308	No	ns	0.8689	B-C				linear control vs. SV40 KO	25.67	-882.5 to 933.9	No	ns	>0.9999	B-C				linear control vs. SV40 KO	5491	-13139 to 24122	No	ns	0.8625	B-C
	linear control vs. extSV40	42	-18800 to 18884	No	ns	>0.9999	B-D				linear control vs. extSV40	-982	-1890 to -73.80	Yes	*	0.033	B-D				linear control vs. extSV40	-940.7	-19571 to 17690	No	ns	0.9998	B-D
	linear control vs. PLSCR-1	3651	-15191 to 22492	No	ns	0.9652	B-E				linear control vs. PLSCR-1	-1851	-2759 to -942.5	Yes	***	0.0004	B-E				linear control vs. PLSCR-1	1799	-16831 to 20429	No	ns	0.9974	B-E
	SV40 KO vs. extSV40	-5424	-24266 to 13418	No	ns	0.8719	C-D				SV40 KO vs. extSV40	-1008	-1916 to -99.47	Yes	*	0.0286	C-D				SV40 KO vs. extSV40	-6432	-25062 to 12198	No	ns	0.7849	C-D
	SV40 KO vs. PLSCR-1	-1815	-20657 to 17026	No	ns	0.9974	C-E				SV40 KO vs. PLSCR-1	-1876	-2785 to -968.1	Yes	***	0.0004	C-E				SV40 KO vs. PLSCR-1	-3692	-22323 to 14938	No	ns	0.9623	C-E
	extSV40 vs. PLSCR-1	3609	-15233 to 22450	No	ns	0.9666	D-E				extSV40 vs. PLSCR-1	-868.7	-1777 to 39.53	No	ns	0.0624	D-E				extSV40 vs. PLSCR-1	2740	-15891 to 21370	No	ns	0.9872	D-E
	Test details	Mean 1	Mean 2	Mean Diff.	SE of diff.	n1	n2	q	DF		Test details	Mean 1	Mean 2	Mean Diff.	SE of diff.	n1	n2	q	DF		Test details	Mean 1	Mean 2	Mean Diff.	SE of diff.	n1	n2	q	DF
	plasmid vs. linear control	34777	45645	-10868	5725	3	3	2.685	10		plasmid vs. linear control	74	143	-69	276	3	3	0.3536	10		plasmid vs. linear control	34851	45788	-10936	5661	3	3	2.732	10
	plasmid vs. SV40 KO	34777	40179	-5402	5725	3	3	1.334	10		plasmid vs. SV40 KO	74	117.3	-43.33	276	3	3	0.2221	10		plasmid vs. SV40 KO	34851	40296	-5445	5661	3	3	1.36	10
	plasmid vs. extSV40	34777	45603	-10826	5725	3	3	2.674	10		plasmid vs. extSV40	74	1125	-1051	276	3	3	5.386	10		plasmid vs. extSV40	34851	46728	-11877	5661	3	3	2.967	10
	plasmid vs. PLSCR-1	34777	41995	-7217	5725	3	3	1.783	10		plasmid vs. PLSCR-1	74	1994	-1920	276	3	3	9.838	10		plasmid vs. PLSCR-1	34851	43989	-9137	5661	3	3	2.283	10
	linear control vs. SV40 KO	45645	40179	5466	5725	3	3	1.35	10		linear control vs. SV40 KO	143	117.3	25.67	276	3	3	0.1315	10		linear control vs. SV40 KO	45788	40296	5491	5661	3	3	1.372	10
	linear control vs. extSV40	45645	45603	42	5725	3	3	0.01037	10		linear control vs. extSV40	143	1125	-982	276	3	3	5.033	10		linear control vs. extSV40	45788	46728	-940.7	5661	3	3	0.235	10
	linear control vs. PLSCR-1	45645	41995	3651	5725	3	3	0.9018	10		linear control vs. PLSCR-1	143	1994	-1851	276	3	3	9.484	10		linear control vs. PLSCR-1	45788	43989	1799	5661	3	3	0.4494	10
	SV40 KO vs. extSV40	40179	45603	-5424	5725	3	3	1.34	10		SV40 KO vs. extSV40	117.3	1125	-1008	276	3	3	5.164	10		SV40 KO vs. extSV40	40296	46728	-6432	5661	3	3	1.607	10
	SV40 KO vs. PLSCR-1	40179	41995	-1815	5725	3	3	0.4484	10		SV40 KO vs. PLSCR-1	117.3	1994	-1876	276	3	3	9.616	10		SV40 KO vs. PLSCR-1	40296	43989	-3692	5661	3	3	0.9224	10
	extSV40 vs. PLSCR-1	45603	41995	3609	5725	3	3	0.8914	10		extSV40 vs. PLSCR-1	1125	1994	-868.7	276	3	3	4.452	10		extSV40 vs. PLSCR-1	46728	43989	2740	5661	3	3	0.6844	10
	Compact letter display										Compact letter display										Compact letter display
	linear control	A									PLSCR-1	A									extSV40	A
	extSV40	A									extSV40	A									linear control	A
	PLSCR-1	A									linear control	B									PLSCR-1	A
	SV40 KO	A									SV40 KO	B									SV40 KO	A
	plasmid	A									plasmid	B									plasmid	A

## Sheet: SI Figure 9
	SI Figure 9
	plasmid	linear control	SV40 KO	extSV40	PLSCR-1
	891	1498	1796	23791	25216
	1715	632	3157	42950	47366
	478	1053	1914	38495	47472
	661	1075	2356	35063	21722
	624	1154	1326		26764
	Ordinary one-way ANOVA of SI 9
	Number of families	1
	Number of comparisons per family	10
	Alpha	0.05
	Tukey's multiple comparisons test	Mean Diff.	95.00% CI of diff.	Below threshold?	Summary	Adjusted P Value
	plasmid vs. linear control	-208.6	-12887 to 12470	No	ns	>0.9999	A-B
	plasmid vs. SV40 KO	-1236	-13914 to 11442	No	ns	0.9982	A-C
	plasmid vs. extSV40	-34201	-47648 to -20754	Yes	****	<0.0001	A-D
	plasmid vs. PLSCR-1	-32834	-45513 to -20156	Yes	****	<0.0001	A-E
	linear control vs. SV40 KO	-1027	-13706 to 11651	No	ns	0.9991	B-C
	linear control vs. extSV40	-33992	-47440 to -20545	Yes	****	<0.0001	B-D
	linear control vs. PLSCR-1	-32626	-45304 to -19947	Yes	****	<0.0001	B-E
	SV40 KO vs. extSV40	-32965	-46412 to -19518	Yes	****	<0.0001	C-D
	SV40 KO vs. PLSCR-1	-31598	-44277 to -18920	Yes	****	<0.0001	C-E
	extSV40 vs. PLSCR-1	1367	-12081 to 14814	No	ns	0.9979	D-E
	Test details	Mean 1	Mean 2	Mean Diff.	SE of diff.	n1	n2	q	DF
	plasmid vs. linear control	873.8	1082	-208.6	4216	5	5	0.06997	19
	plasmid vs. SV40 KO	873.8	2110	-1236	4216	5	5	0.4146	19
	plasmid vs. extSV40	873.8	35075	-34201	4472	5	4	10.82	19
	plasmid vs. PLSCR-1	873.8	33708	-32834	4216	5	5	11.01	19
	linear control vs. SV40 KO	1082	2110	-1027	4216	5	5	0.3446	19
	linear control vs. extSV40	1082	35075	-33992	4472	5	4	10.75	19
	linear control vs. PLSCR-1	1082	33708	-32626	4216	5	5	10.94	19
	SV40 KO vs. extSV40	2110	35075	-32965	4472	5	4	10.43	19
	SV40 KO vs. PLSCR-1	2110	33708	-31598	4216	5	5	10.6	19
	extSV40 vs. PLSCR-1	35075	33708	1367	4472	4	5	0.4322	19
	Compact letter display
	extSV40	A
	PLSCR-1	A
	SV40 KO	B
	linear control	B
	plasmid	B

## Sheet: SI Figure 10
	SI Figure 10
	nocodazole growth arrest										actively dividing cells
	plasmid	linear control	SV40 KO	extSV40	PLSCR-1						plasmid	linear control	SV40 KO	extSV40	PLSCR-1
	1.89	2.52	2.28	19.5	24.9						30.8	35.6	37	42.7	40.9
	1.89	2.66	1.96	19.5	25.6						30.2	41.8	37	41.2	39.8
	2.88	3.05	2.44	19.1	28.2						35.2	36.8	36.7	41.2	45.2
	1.84	3.15	2.62	15	31.3						34.2	35	37.7		40.5
	2.23	2.22	1.95	19.1	21.5						32.9	37.5	42.7		37.6
	Ordinary one-way ANOVA of SI 10 nocodazole growth arrest										Ordinary one-way ANOVA of SI 10 acitively dividing cells
	Number of families	1									Number of families	1
	Number of comparisons per family	10									Number of comparisons per family	10
	Alpha	0.05									Alpha	0.05
	Tukey's multiple comparisons test	Mean Diff.	95.00% CI of diff.	Below threshold?	Summary	Adjusted P Value					Tukey's multiple comparisons test	Mean Diff.	95.00% CI of diff.	Below threshold?	Summary	Adjusted P Value
	plasmid vs. linear control	-0.574	-4.134 to 2.986	No	ns	0.9881	A-B				plasmid vs. linear control	-4.68	-9.297 to -0.06257	Yes	*	0.0461	A-B
	plasmid vs. SV40 KO	-0.104	-3.664 to 3.456	No	ns	>0.9999	A-C				plasmid vs. SV40 KO	-5.56	-10.18 to -0.9426	Yes	*	0.0141	A-C
	plasmid vs. extSV40	-16.29	-19.85 to -12.73	Yes	****	<0.0001	A-D				plasmid vs. extSV40	-9.04	-14.37 to -3.708	Yes	***	0.0006	A-D
	plasmid vs. PLSCR-1	-24.15	-27.71 to -20.59	Yes	****	<0.0001	A-E				plasmid vs. PLSCR-1	-8.14	-12.76 to -3.523	Yes	***	0.0004	A-E
	linear control vs. SV40 KO	0.47	-3.090 to 4.030	No	ns	0.9944	B-C				linear control vs. SV40 KO	-0.88	-5.497 to 3.737	No	ns	0.9769	B-C
	linear control vs. extSV40	-15.72	-19.28 to -12.16	Yes	****	<0.0001	B-D				linear control vs. extSV40	-4.36	-9.692 to 0.9717	No	ns	0.1413	B-D
	linear control vs. PLSCR-1	-23.58	-27.14 to -20.02	Yes	****	<0.0001	B-E				linear control vs. PLSCR-1	-3.46	-8.077 to 1.157	No	ns	0.2013	B-E
	SV40 KO vs. extSV40	-16.19	-19.75 to -12.63	Yes	****	<0.0001	C-D				SV40 KO vs. extSV40	-3.48	-8.812 to 1.852	No	ns	0.3172	C-D
	SV40 KO vs. PLSCR-1	-24.05	-27.61 to -20.49	Yes	****	<0.0001	C-E				SV40 KO vs. PLSCR-1	-2.58	-7.197 to 2.037	No	ns	0.4643	C-E
	extSV40 vs. PLSCR-1	-7.86	-11.42 to -4.300	Yes	****	<0.0001	D-E				extSV40 vs. PLSCR-1	0.9	-4.432 to 6.232	No	ns	0.9852	D-E
	Test details	Mean 1	Mean 2	Mean Diff.	SE of diff.	n1	n2	q	DF		Test details	Mean 1	Mean 2	Mean Diff.	SE of diff.	n1	n2	q	DF
	plasmid vs. linear control	2.146	2.72	-0.574	1.19	5	5	0.6824	20		plasmid vs. linear control	32.66	37.34	-4.68	1.527	5	5	4.334	18
	plasmid vs. SV40 KO	2.146	2.25	-0.104	1.19	5	5	0.1236	20		plasmid vs. SV40 KO	32.66	38.22	-5.56	1.527	5	5	5.149	18
	plasmid vs. extSV40	2.146	18.44	-16.29	1.19	5	5	19.37	20		plasmid vs. extSV40	32.66	41.7	-9.04	1.763	5	3	7.25	18
	plasmid vs. PLSCR-1	2.146	26.3	-24.15	1.19	5	5	28.71	20		plasmid vs. PLSCR-1	32.66	40.8	-8.14	1.527	5	5	7.539	18
	linear control vs. SV40 KO	2.72	2.25	0.47	1.19	5	5	0.5587	20		linear control vs. SV40 KO	37.34	38.22	-0.88	1.527	5	5	0.815	18
	linear control vs. extSV40	2.72	18.44	-15.72	1.19	5	5	18.69	20		linear control vs. extSV40	37.34	41.7	-4.36	1.763	5	3	3.497	18
	linear control vs. PLSCR-1	2.72	26.3	-23.58	1.19	5	5	28.03	20		linear control vs. PLSCR-1	37.34	40.8	-3.46	1.527	5	5	3.204	18
	SV40 KO vs. extSV40	2.25	18.44	-16.19	1.19	5	5	19.25	20		SV40 KO vs. extSV40	38.22	41.7	-3.48	1.763	5	3	2.791	18
	SV40 KO vs. PLSCR-1	2.25	26.3	-24.05	1.19	5	5	28.59	20		SV40 KO vs. PLSCR-1	38.22	40.8	-2.58	1.527	5	5	2.389	18
	extSV40 vs. PLSCR-1	18.44	26.3	-7.86	1.19	5	5	9.344	20		extSV40 vs. PLSCR-1	41.7	40.8	0.9	1.763	3	5	0.7218	18
	Compact letter display										Compact letter display
	PLSCR-1	A									extSV40	A
	extSV40	B									PLSCR-1	A
	linear control	C									SV40 KO	A
	SV40 KO	C									linear control	A
	plasmid	C									plasmid	B
